# Supplementary material for: Cs0.49NbPS6
Source: Acta Crystallogr Sect E Struct Rep Online. 2010 Dec 24;67(Pt 1):i4. doi: 10.1107/S1600536810052724 (PMC3050425; doi:10.1107/S1600536810052724)
Supplement: Supplementary file 1 [file e-67-000i4-sup1.cif]

##############################################################################
###                                                                        ###
###        Electronic paper (Acta Crystallographica Section E)             ###
###                                                                        ###
##############################################################################
#                                                                            #
# This CIF contains the data in a paper accepted for publication in Acta     #
# Crystallographica Section E. It conforms to the requirements of Notes      #
# for Authors for Section E, and has been peer reviewed under the auspices   #
# of the IUCr Commission on Journals.                                        #
#                                                                            #
# Full details of the Crystallographic Information File format               #
# are given in the paper "The Crystallographic Information File (CIF):       #
# a New Standard Archive File for Crystallography" by S. R. Hall, F. H.      #
# Allen and I. D. Brown [Acta Cryst. (1991), A47, 655-685].                  #
#                                                                            #
# The current version of the core CIF dictionary is obtainable from          #
# ftp://ftp.iucr.org/pub/cif_core.dic. The current version number is 2.4.    #
#                                                                            #
# Software is freely available for graphical display of the structure(s) in  #
# this CIF.  For information consult the CIF home page http://www.iucr.org/  #
# cif/home.html                                                              #
#                                                                            #
# This file may be used for bona fide research purposes within the           #
# scientific community so long as proper attribution is given to the journal # 
# article from which it was obtained.                                        #
#                                                                            #
##############################################################################
                                             
data_global
_audit_creation_method     'WinGX routine CIF_UPDATE'
_audit_conform_dict_name     cif_core.dic
_audit_conform_dict_version     2.3
_journal_date_recd_electronic     2010-11-14
_journal_date_accepted     2010-12-15
_journal_name_full     'Acta Crystallographica, Section E'
_journal_year     2011
_journal_volume     67
_journal_issue      1
_journal_page_first     i4
_journal_page_last     i4
_journal_paper_category     QI
_journal_coeditor_code     SI2311
_publ_contact_author_name     'Professor Hoseop Yun'
_publ_contact_author_address
;
Division of Energy Systems Research and Department of Chemistry
Ajou University
Suwon 443-749
Republic of Korea
;
_publ_contact_author_email     hsyun@ajou.ac.kr
_publ_contact_author_fax     '82-31-219-1615'
_publ_contact_author_phone     '82-31-219-2605'
_publ_section_title
;
Cs~0.49~NbPS~6~
;
loop_
    _publ_author_name
    _publ_author_footnote
    _publ_author_address
    'Eunsil Lee' .
;
Division of Energy Systems Research and Department of Chemistry
Ajou University
Suwon 443-749
Republic of Korea
;
    'Lee, Yonghee' .
;
Division of Energy Systems Research and Department of Chemistry
Ajou University
Suwon 443-749
Republic of Korea
;
    'Yun, Hoseop' .
;
Division of Energy Systems Research and Department of Chemistry
Ajou University
Suwon 443-749
Republic of Korea
;
data_I
_audit_creation_method     'WinGX routine CIF_UPDATE'
_chemical_name_systematic
;
caesium niobium phosphorus hexasulfide
;
_chemical_formula_sum     'Cs0.49 Nb P S6'
_chemical_formula_iupac     'Cs0.49 Nb P S6'
_chemical_formula_weight     380.95
_symmetry_cell_setting     tetragonal
_symmetry_space_group_name_H-M     'I -4 2 d'
_symmetry_space_group_name_Hall     'I -4 2bw'
loop_
    _symmetry_equiv_pos_as_xyz
    'x, y, z'
    '-x, -y, z'
    'y, -x, -z'
    '-y, x, -z'
    '-x+1/2, y, -z+3/4'
    'x+1/2, -y, -z+3/4'
    '-y+1/2, -x, z+3/4'
    'y+1/2, x, z+3/4'
    'x+1/2, y+1/2, z+1/2'
    '-x+1/2, -y+1/2, z+1/2'
    'y+1/2, -x+1/2, -z+1/2'
    '-y+1/2, x+1/2, -z+1/2'
    '-x+1, y+1/2, -z+5/4'
    'x+1, -y+1/2, -z+5/4'
    '-y+1, -x+1/2, z+5/4'
    'y+1, x+1/2, z+5/4'
_cell_length_a     15.9477(3)
_cell_length_b     15.9477(3)
_cell_length_c     13.2461(3)
_cell_angle_alpha     90
_cell_angle_beta     90
_cell_angle_gamma     90
_cell_volume     3368.88(11)
_cell_formula_units_Z     16
_cell_measurement_reflns_used     14367
_cell_measurement_theta_min     3.25
_cell_measurement_theta_max     27.5
_cell_measurement_temperature     290.0(10)
_exptl_crystal_description     needle
_exptl_crystal_colour     black
_exptl_crystal_size_max     0.300
_exptl_crystal_size_mid     0.080
_exptl_crystal_size_min     0.060
_exptl_crystal_density_diffrn     3.004
_exptl_crystal_density_method     'not measured'
_exptl_crystal_F_000     2860
_exptl_absorpt_coefficient_mu     5.084
_exptl_absorpt_correction_type     multi-scan
_exptl_absorpt_process_details     '(ABSCOR; Higashi, 1995)'
_exptl_absorpt_correction_T_min     0.751
_exptl_absorpt_correction_T_max     1.000
_diffrn_ambient_temperature     290.0(10)
_diffrn_radiation_type     MoK\a
_diffrn_radiation_wavelength     0.71073
_diffrn_measurement_device_type     'Rigaku R-AXIS RAPID'
_diffrn_measurement_method     \w
_diffrn_reflns_number     16125
_diffrn_reflns_av_R_equivalents     0.0321
_diffrn_reflns_theta_min     3.24
_diffrn_reflns_theta_max     27.46
_diffrn_reflns_theta_full     27.46
_diffrn_measured_fraction_theta_max     0.998
_diffrn_measured_fraction_theta_full     0.998
_diffrn_reflns_limit_h_min     -20
_diffrn_reflns_limit_h_max     20
_diffrn_reflns_limit_k_min     -20
_diffrn_reflns_limit_k_max     20
_diffrn_reflns_limit_l_min     -16
_diffrn_reflns_limit_l_max     17
_diffrn_standards_number     0
_diffrn_standards_interval_count     .
_diffrn_standards_interval_time     .
_diffrn_standards_decay_%     ?
_reflns_number_total     1929
_reflns_number_gt     1843
_reflns_threshold_expression     I>2sigma(I)
_refine_ls_structure_factor_coef     Fsqd
_refine_ls_matrix_type     full
_refine_ls_R_factor_gt     0.0195
_refine_ls_wR_factor_ref     0.0473
_refine_ls_goodness_of_fit_ref     1.061
_refine_ls_restrained_S_all     1.061
_refine_ls_number_reflns     1929
_refine_ls_number_parameters     81
_refine_ls_number_restraints     0
_refine_ls_weighting_scheme     calc
_refine_ls_weighting_details
         'calc w=1/[\s^2^(Fo^2^)+(0.0309P)^2^+0.1672P] where P=(Fo^2^+2Fc^2^)/3'
_refine_ls_shift/su_max     0.001
_refine_diff_density_max     0.842
_refine_diff_density_min     -0.424
_refine_ls_extinction_method     none
_refine_ls_abs_structure_details     'Flack (1983), 851 Friedel pairs'
_refine_ls_abs_structure_Flack     0.452(18)
loop_
    _atom_type_symbol
    _atom_type_description
    _atom_type_scat_dispersion_real
    _atom_type_scat_dispersion_imag
    _atom_type_scat_source
    Cs Cs -0.368 2.1192 'International Tables Vol C Tables 4.2.6.8 and 6.1.1.4'
    Nb Nb -2.0727 0.6215 'International Tables Vol C Tables 4.2.6.8 and 6.1.1.4'
    P P 0.1023 0.0942 'International Tables Vol C Tables 4.2.6.8 and 6.1.1.4'
    S S 0.1246 0.1234 'International Tables Vol C Tables 4.2.6.8 and 6.1.1.4'
_computing_data_collection     'RAPID-AUTO (Rigaku, 2006)'
_computing_cell_refinement     'RAPID-AUTO (Rigaku, 2006)'
_computing_data_reduction     'RAPID-AUTO (Rigaku, 2006)'
_computing_structure_solution     'SHELXS97 (Sheldrick, 2008)'
_computing_structure_refinement     'SHELXL97 (Sheldrick, 2008)'
_computing_molecular_graphics
                             'locally modified version of ORTEP (Johnson, 1965)'
_computing_publication_material     'WinGX (Farrugia, 1999)'
loop_
    _atom_site_type_symbol
    _atom_site_label
    _atom_site_fract_x
    _atom_site_fract_y
    _atom_site_fract_z
    _atom_site_U_iso_or_equiv
    _atom_site_adp_type
    _atom_site_calc_flag
    _atom_site_refinement_flags
    _atom_site_occupancy
    _atom_site_disorder_assembly
    _atom_site_disorder_group
    Cs Cs 0.31826(2) 0.25 0.125 0.04486(17) Uani d SP 0.974(2) . .
    Nb Nb 0.066145(17) 0.072220(17) 0.24995(2) 0.01403(8) Uani d . 1 . .
    P P1 0.05549(7) 0.25 0.125 0.0163(2) Uani d S 1 . .
    P P2 0.58291(7) 0.25 0.125 0.0161(2) Uani d S 1 . .
    S S1 0.04769(5) 0.54216(5) 0.12737(6) 0.01871(18) Uani d . 1 . .
    S S2 0.12931(6) 0.14853(5) 0.09924(7) 0.02128(18) Uani d . 1 . .
    S S3 0.14510(5) 0.15492(6) 0.38699(7) 0.0232(2) Uani d . 1 . .
    S S4 0.22010(5) 0.01370(5) 0.24947(7) 0.02042(18) Uani d . 1 . .
    S S5 0.28529(5) 0.48732(5) 0.25169(7) 0.02144(19) Uani d . 1 . .
    S S6 0.45621(5) 0.04603(5) 0.12972(6) 0.01928(19) Uani d . 1 . .
loop_
    _atom_site_aniso_label
    _atom_site_aniso_U_11
    _atom_site_aniso_U_22
    _atom_site_aniso_U_33
    _atom_site_aniso_U_12
    _atom_site_aniso_U_13
    _atom_site_aniso_U_23
    Cs 0.0218(2) 0.0690(3) 0.0438(2) 0 0 0.0247(2)
    Nb 0.01411(14) 0.01527(14) 0.01272(13) -0.00014(9) -0.00042(12) -0.00043(12)
    P1 0.0171(5) 0.0137(5) 0.0181(5) 0 0 0.0005(5)
    P2 0.0191(5) 0.0140(5) 0.0153(5) 0 0 -0.0011(5)
    S1 0.0200(4) 0.0213(4) 0.0148(3) 0.0027(3) -0.0025(4) -0.0031(3)
    S2 0.0219(4) 0.0167(4) 0.0252(4) 0.0008(3) 0.0066(3) 0.0008(3)
    S3 0.0187(4) 0.0246(4) 0.0262(5) 0.0045(4) -0.0045(3) -0.0115(4)
    S4 0.0200(4) 0.0236(4) 0.0177(4) 0.0059(3) -0.0015(4) -0.0051(4)
    S5 0.0221(4) 0.0227(4) 0.0196(4) -0.0066(3) 0.0028(4) -0.0059(4)
    S6 0.0216(4) 0.0201(4) 0.0161(4) 0.0017(4) 0.0013(4) -0.0020(3)
_geom_special_details
;
All e.s.d.'s (except the e.s.d. in the dihedral angle between two l.s. planes)
are estimated using the full covariance matrix. The cell e.s.d.'s are taken
into account individually in the estimation of e.s.d.'s in distances, angles
and torsion angles; correlations between e.s.d.'s in cell parameters are only
used when they are defined by crystal symmetry. An approximate (isotropic)
treatment of cell e.s.d.'s is used for estimating e.s.d.'s involving l.s.
planes.
;
loop_
    _geom_bond_atom_site_label_1
    _geom_bond_atom_site_label_2
    _geom_bond_site_symmetry_2
    _geom_bond_distance
    _geom_bond_publ_flag
    Cs S2 . 3.4374(10) ?
    Cs S2 14_454 3.4373(10) ?
    Cs S3 10_554 3.5468(9) ?
    Cs S3 5 3.5468(9) ?
    Cs S4 11 3.5646(9) ?
    Cs S4 8_554 3.5646(9) ?
    Cs S6 14_454 3.9274(9) ?
    Cs S6 . 3.9274(9) ?
    Cs S5 14_454 4.1733(8) ?
    Cs S5 . 4.1733(8) ?
    Cs P1 . 4.1906(12) ?
    Cs P2 . 4.2206(13) ?
    Nb S1 14_454 2.5016(9) yes
    Nb S6 15_454 2.5221(9) yes
    Nb S1 13_444 2.5238(8) yes
    Nb S6 16_444 2.5457(9) yes
    Nb S2 . 2.5457(9) yes
    Nb S3 . 2.5730(9) yes
    Nb S5 11_455 2.5971(9) yes
    Nb S4 . 2.6266(9) yes
    Nb Nb 2 3.1236(5) yes
    P1 S2 14_454 2.0300(11) yes
    P1 S2 . 2.0300(11) yes
    P1 S5 8_454 2.0413(10) yes
    P1 S5 11_455 2.0413(10) yes
    P2 S3 11 2.0353(10) yes
    P2 S3 8_554 2.0353(10) yes
    P2 S4 8_554 2.0519(11) yes
    P2 S4 11 2.0519(11) yes
    S1 S1 2_565 2.0302(17) yes
    S1 Nb 14_454 2.5016(9) ?
    S1 Nb 13_454 2.5238(8) ?
    S3 P2 12_545 2.0353(10) ?
    S3 Cs 10 3.5468(9) ?
    S4 P2 12_545 2.0519(11) ?
    S4 Cs 12_545 3.5646(9) ?
    S5 P1 12 2.0413(10) ?
    S5 Nb 12 2.5971(9) ?
    S6 S6 2_655 2.0264(17) yes
    S6 Nb 7_554 2.5221(9) ?
    S6 Nb 8_554 2.5457(9) ?
loop_
    _geom_angle_atom_site_label_1
    _geom_angle_atom_site_label_2
    _geom_angle_atom_site_label_3
    _geom_angle_site_symmetry_1
    _geom_angle_site_symmetry_3
    _geom_angle
    _geom_angle_publ_flag
    S2 Cs S2 . 14_454 57.52(3) ?
    S2 Cs S3 . 10_554 104.92(2) ?
    S2 Cs S3 14_454 10_554 91.80(2) ?
    S2 Cs S3 . 5 91.80(2) ?
    S2 Cs S3 14_454 5 104.92(2) ?
    S3 Cs S3 10_554 5 161.04(3) ?
    S2 Cs S4 . 11 151.14(2) ?
    S2 Cs S4 14_454 11 131.09(2) ?
    S3 Cs S4 10_554 11 102.32(2) ?
    S3 Cs S4 5 11 59.903(19) ?
    S2 Cs S4 . 8_554 131.09(2) ?
    S2 Cs S4 14_454 8_554 151.14(2) ?
    S3 Cs S4 10_554 8_554 59.903(19) ?
    S3 Cs S4 5 8_554 102.32(2) ?
    S4 Cs S4 11 8_554 58.06(3) ?
    S2 Cs S6 . 14_454 151.57(2) ?
    S2 Cs S6 14_454 14_454 95.896(19) ?
    S3 Cs S6 10_554 14_454 62.58(2) ?
    S3 Cs S6 5 14_454 106.020(19) ?
    S4 Cs S6 11 14_454 53.620(18) ?
    S4 Cs S6 8_554 14_454 67.27(2) ?
    S2 Cs S6 . . 95.896(19) ?
    S2 Cs S6 14_454 . 151.57(2) ?
    S3 Cs S6 10_554 . 106.020(19) ?
    S3 Cs S6 5 . 62.58(2) ?
    S4 Cs S6 11 . 67.27(2) ?
    S4 Cs S6 8_554 . 53.620(18) ?
    S6 Cs S6 14_454 . 111.87(3) ?
    S2 Cs S5 . 14_454 54.738(19) ?
    S2 Cs S5 14_454 14_454 110.88(2) ?
    S3 Cs S5 10_554 14_454 92.93(2) ?
    S3 Cs S5 5 14_454 89.45(2) ?
    S4 Cs S5 11 14_454 114.78(2) ?
    S4 Cs S5 8_554 14_454 78.539(18) ?
    S6 Cs S5 14_454 14_454 144.617(19) ?
    S6 Cs S5 . 14_454 47.615(17) ?
    S2 Cs S5 . . 110.88(2) ?
    S2 Cs S5 14_454 . 54.738(19) ?
    S3 Cs S5 10_554 . 89.45(2) ?
    S3 Cs S5 5 . 92.93(2) ?
    S4 Cs S5 11 . 78.539(18) ?
    S4 Cs S5 8_554 . 114.78(2) ?
    S6 Cs S5 14_454 . 47.615(17) ?
    S6 Cs S5 . . 144.616(19) ?
    S5 Cs S5 14_454 . 165.52(3) ?
    S2 Cs P1 . . 28.759(15) ?
    S2 Cs P1 14_454 . 28.759(15) ?
    S3 Cs P1 10_554 . 99.482(14) ?
    S3 Cs P1 5 . 99.482(14) ?
    S4 Cs P1 11 . 150.970(14) ?
    S4 Cs P1 8_554 . 150.970(14) ?
    S6 Cs P1 14_454 . 124.066(13) ?
    S6 Cs P1 . . 124.066(13) ?
    S5 Cs P1 14_454 . 82.760(13) ?
    S5 Cs P1 . . 82.760(13) ?
    S2 Cs P2 . . 151.241(15) ?
    S2 Cs P2 14_454 . 151.241(15) ?
    S3 Cs P2 10_554 . 80.518(14) ?
    S3 Cs P2 5 . 80.518(14) ?
    S4 Cs P2 11 . 29.030(14) ?
    S4 Cs P2 8_554 . 29.030(14) ?
    S6 Cs P2 14_454 . 55.934(13) ?
    S6 Cs P2 . . 55.934(13) ?
    S5 Cs P2 14_454 . 97.240(13) ?
    S5 Cs P2 . . 97.240(13) ?
    P1 Cs P2 . . 180 ?
    S1 Nb S6 14_454 15_454 104.18(3) ?
    S1 Nb S1 14_454 13_444 47.65(4) ?
    S6 Nb S1 15_454 13_444 84.90(3) ?
    S1 Nb S6 14_454 16_444 84.86(3) ?
    S6 Nb S6 15_454 16_444 47.14(4) ?
    S1 Nb S6 13_444 16_444 102.86(3) ?
    S1 Nb S2 14_454 . 82.33(3) ?
    S6 Nb S2 15_454 . 154.30(3) ?
    S1 Nb S2 13_444 . 81.46(3) ?
    S6 Nb S2 16_444 . 157.94(3) ?
    S1 Nb S3 14_454 . 155.09(3) ?
    S6 Nb S3 15_454 . 87.62(3) ?
    S1 Nb S3 13_444 . 157.05(3) ?
    S6 Nb S3 16_444 . 87.58(3) ?
    S2 Nb S3 . . 96.58(3) ?
    S1 Nb S5 14_454 11_455 125.13(3) ?
    S6 Nb S5 15_454 11_455 79.61(3) ?
    S1 Nb S5 13_444 11_455 79.19(3) ?
    S6 Nb S5 16_444 11_455 125.49(3) ?
    S2 Nb S5 . 11_455 76.51(3) ?
    S3 Nb S5 . 11_455 78.13(3) ?
    S1 Nb S4 14_454 . 81.33(3) ?
    S6 Nb S4 15_454 . 126.93(3) ?
    S1 Nb S4 13_444 . 127.11(3) ?
    S6 Nb S4 16_444 . 82.02(3) ?
    S2 Nb S4 . . 78.35(3) ?
    S3 Nb S4 . . 74.12(3) ?
    S5 Nb S4 11_455 . 139.76(3) ?
    S1 Nb Nb 14_454 2 51.888(19) ?
    S6 Nb Nb 15_454 2 52.29(2) ?
    S1 Nb Nb 13_444 2 51.25(2) ?
    S6 Nb Nb 16_444 2 51.61(2) ?
    S2 Nb Nb . 2 128.30(2) ?
    S3 Nb Nb . 2 135.12(2) ?
    S5 Nb Nb 11_455 2 108.56(2) ?
    S4 Nb Nb . 2 111.67(2) ?
    S2 P1 S2 14_454 . 109.11(7) yes
    S2 P1 S5 14_454 8_454 102.92(3) yes
    S2 P1 S5 . 8_454 113.21(4) yes
    S2 P1 S5 14_454 11_455 113.21(4) yes
    S2 P1 S5 . 11_455 102.92(3) yes
    S5 P1 S5 8_454 11_455 115.63(7) yes
    S2 P1 Cs 14_454 . 54.56(4) ?
    S2 P1 Cs . . 54.56(4) ?
    S5 P1 Cs 8_454 . 122.18(4) ?
    S5 P1 Cs 11_455 . 122.18(4) ?
    S3 P2 S3 11 8_554 111.30(8) ?
    S3 P2 S4 11 8_554 115.55(4) ?
    S3 P2 S4 8_554 8_554 100.12(3) ?
    S3 P2 S4 11 11 100.12(3) ?
    S3 P2 S4 8_554 11 115.55(4) ?
    S4 P2 S4 8_554 11 114.91(8) ?
    S3 P2 Cs 11 . 124.35(4) ?
    S3 P2 Cs 8_554 . 124.35(4) ?
    S4 P2 Cs 8_554 . 57.46(4) ?
    S4 P2 Cs 11 . 57.46(4) ?
    S1 S1 Nb 2_565 14_454 66.74(3) ?
    S1 S1 Nb 2_565 13_454 65.60(3) ?
    Nb S1 Nb 14_454 13_454 76.86(3) ?
    P1 S2 Nb . . 91.14(3) ?
    P1 S2 Cs . . 96.69(4) ?
    Nb S2 Cs . . 119.61(3) ?
    P2 S3 Nb 12_545 . 93.32(4) ?
    P2 S3 Cs 12_545 10 100.09(3) ?
    Nb S3 Cs . 10 157.95(4) ?
    P2 S4 Nb 12_545 . 91.38(3) ?
    P2 S4 Cs 12_545 12_545 93.51(4) ?
    Nb S4 Cs . 12_545 115.76(3) ?
    P1 S5 Nb 12 12 89.43(3) ?
    P1 S5 Cs 12 . 147.09(5) ?
    Nb S5 Cs 12 . 108.99(3) ?
    S6 S6 Nb 2_655 7_554 67.04(3) ?
    S6 S6 Nb 2_655 8_554 65.82(3) ?
    Nb S6 Nb 7_554 8_554 76.10(3) ?
    S6 S6 Cs 2_655 . 170.46(6) ?
    Nb S6 Cs 7_554 . 118.42(3) ?
    Nb S6 Cs 8_554 . 106.98(3) ?
