# Supplementary material for: Cs0.49NbPS6
Source: Acta Crystallogr Sect E Struct Rep Online. 2010 Dec 24;67(Pt 1):i4. doi: 10.1107/S1600536810052724 (PMC3050425; doi:10.1107/S1600536810052724)
Supplement: Supplementary file 2 [file e-67-000i4-Isup2.hkl]

#
# h,k,l, Fc-squared, Fo-squared, sigma(Fo-squared) and status flag
#
data_I
_shelx_title '  N-102 YH Lee 290k   CsXNBPS6 I -4 2D'
_shelx_refln_list_code          4
_shelx_F_calc_maximum     1354.31
_exptl_crystal_F_000      2860.45
_reflns_d_resolution_high  0.7708
 
loop_
 _symmetry_equiv_pos_as_xyz
 'x, y, z'
 '-x, -y, z'
 'y, -x, -z'
 '-y, x, -z'
 '-x+1/2, y, -z+3/4'
 'x+1/2, -y, -z+3/4'
 '-y+1/2, -x, z+3/4'
 'y+1/2, x, z+3/4'
 'x+1/2, y+1/2, z+1/2'
 '-x+1/2, -y+1/2, z+1/2'
 'y+1/2, -x+1/2, -z+1/2'
 '-y+1/2, x+1/2, -z+1/2'
 '-x+1, y+1/2, -z+5/4'
 'x+1, -y+1/2, -z+5/4'
 '-y+1, -x+1/2, z+5/4'
 'y+1, x+1/2, z+5/4'
 
_cell_length_a    15.9477
_cell_length_b    15.9477
_cell_length_c    13.2461
_cell_angle_alpha  90.000
_cell_angle_beta   90.000
_cell_angle_gamma  90.000
 
_shelx_F_squared_multiplier     1.000
 
loop_
 _refln_index_h
 _refln_index_k
 _refln_index_l
 _refln_F_squared_calc
 _refln_F_squared_meas
 _refln_F_squared_sigma
 _refln_observed_status
   2   2   0    84914.27    92775.07    694.36 o
   1   3   0     7483.08     7117.23     99.43 o
   0   4   0    90492.79   101488.96    822.44 o
   2   4   0    14997.52    15229.75    173.01 o
   4   4   0   250854.22   270222.19   2672.69 o
   1   5   0    61861.63    58115.04    388.27 o
   3   5   0    78951.30    75532.95    829.70 o
   0   6   0    79070.82    78579.14    692.96 o
   2   6   0   317956.06   331555.84   2335.15 o
   4   6   0      155.39      136.39     66.08 o
   6   6   0    47443.18    45788.68    562.77 o
   1   7   0    29373.37    27728.14    233.98 o
   3   7   0    16279.12    15935.56    204.86 o
   5   7   0    40304.95    38442.46    292.33 o
   0   8   0   106921.37   107468.65    996.55 o
   2   8   0   150850.84   148666.72   1014.44 o
   4   8   0    62665.16    65346.43    509.65 o
   6   8   0   277949.59   288147.38   1980.65 o
   8   8   0    25723.16    26604.53    463.34 o
   1   9   0    36675.78    34699.02    309.10 o
   3   9   0    36820.32    34877.23    344.93 o
   5   9   0     1038.31     1276.84    105.22 o
   7   9   0     1144.51     1114.09    121.58 o
   0  10   0   274717.41   265775.31   2611.89 o
   2  10   0    69844.91    70621.16    550.47 o
   4  10   0    58708.20    56910.10    473.73 o
   6  10   0       50.72      149.80     89.89 o
   8  10   0    77868.58    80201.50    768.65 o
  10  10   0    95423.90   102024.63   1447.32 o
   1  11   0     1944.42     2296.03    132.26 o
   3  11   0    16031.46    15012.13    222.62 o
   5  11   0     6205.13     6191.86    175.13 o
   7  11   0    28057.69    27773.03    331.33 o
   9  11   0    22702.37    22553.05    296.88 o
   0  12   0     7074.63     7010.83    250.80 o
   2  12   0    64518.62    59941.12    519.28 o
   4  12   0     8873.55     9313.32    204.57 o
   6  12   0    45614.20    45479.77    415.05 o
   8  12   0    11335.28    11830.71    234.49 o
  10  12   0     3975.25     3712.70    209.16 o
  12  12   0    21523.30    24275.74    475.37 o
   1  13   0    26389.47    25341.77    314.37 o
   3  13   0      370.80      470.63    137.02 o
   5  13   0      415.82      548.09    119.26 o
   7  13   0    13346.21    13565.13    254.75 o
   9  13   0      922.31      870.31    141.50 o
  11  13   0      447.06      473.76    144.56 o
   0  14   0    45423.22    46503.44    724.49 o
   2  14   0    21795.86    21849.15    325.89 o
   4  14   0    19603.78    19127.45    346.78 o
   6  14   0       76.04       84.29    105.57 o
   8  14   0       95.29       97.28    146.53 o
  10  14   0     1008.46     1238.12    167.59 o
  12  14   0    15193.19    14794.44    275.61 o
  14  14   0    98505.45   107646.74   1748.86 o
   1  15   0    47855.05    47788.03    503.53 o
   3  15   0     6985.98     7041.58    229.92 o
   5  15   0    13763.83    14374.81    264.61 o
   7  15   0    51647.30    51003.17    485.31 o
   9  15   0      574.55      533.93    161.86 o
  11  15   0    14071.37    14438.38    309.08 o
  13  15   0    14335.57    14780.65    341.99 o
   0  16   0    31986.66    30775.48    656.89 o
   2  16   0     2706.37     2616.90    192.16 o
   4  16   0       20.31       13.27    131.62 o
   6  16   0    75563.74    75120.73    695.11 o
   8  16   0    39776.68    40421.65    443.35 o
  10  16   0     4990.37     5595.64    258.41 o
  12  16   0    10644.60    11937.18    310.77 o
   1  17   0      472.85      524.94    165.29 o
   3  17   0      642.30      641.12    173.88 o
   5  17   0    17267.20    18083.19    348.60 o
   7  17   0     6895.70     6924.75    230.15 o
   9  17   0     2291.22     1879.11    217.56 o
  11  17   0     3847.41     4110.85    229.39 o
   0  18   0        9.41       30.68    234.36 o
   2  18   0     8773.14     8873.78    283.89 o
   4  18   0    10908.94    11065.65    298.96 o
   6  18   0      259.42      384.91    168.73 o
   8  18   0      510.44      450.18    170.33 o
  10  18   0     1472.47     1372.14    195.52 o
   1  19   0       49.30      184.20    170.51 o
   3  19   0     2955.32     2823.22    273.42 o
   5  19   0       12.86      304.20    165.59 o
   7  19   0      470.05      546.73    170.24 o
   0  20   0       56.50      121.76    300.75 o
   2  20   0        0.10     -184.75    184.75 o
   4  20   0     2834.91     2650.24    228.81 o
  -1   2   1    39791.68    40727.36    222.43 o
   1   2   1    39513.54    40214.23    266.90 o
  -2   3   1   137360.08   143961.70    866.58 o
   0   3   1    59549.94    58222.72    342.92 o
   2   3   1   137536.84   143652.45    879.97 o
  -3   4   1    28504.12    27615.39    248.77 o
  -1   4   1   114552.63   120575.22    655.55 o
   1   4   1   114572.75   120647.36    728.15 o
   3   4   1    28469.04    27089.85    328.11 o
  -4   5   1   154844.94   160456.86   1048.12 o
  -2   5   1    25765.64    26302.88    223.30 o
   0   5   1    28174.89    27078.38    218.70 o
   2   5   1    25817.04    26246.80    281.40 o
   4   5   1   155403.77   161202.41    968.91 o
  -5   6   1     3431.79     3530.76    110.85 o
  -3   6   1    21407.16    20582.59    204.02 o
  -1   6   1    17182.23    18362.97    178.33 o
   1   6   1    17196.78    18135.77    198.46 o
   3   6   1    21261.60    20632.44    225.42 o
   5   6   1     3338.70     3498.93     96.54 o
  -6   7   1    11781.52    12535.34    197.96 o
  -4   7   1    81610.66    86155.42    570.26 o
  -2   7   1      587.00      837.61     79.33 o
   0   7   1      347.58      473.02     84.55 o
   2   7   1      557.00      768.31     84.52 o
   4   7   1    81661.05    86022.41    545.51 o
   6   7   1    11752.27    12185.84    191.10 o
  -7   8   1     1932.96     2294.34    181.76 o
  -5   8   1    87777.18    87768.91    633.78 o
  -3   8   1    21821.49    22065.64    236.19 o
  -1   8   1     5119.37     4997.11    114.38 o
   1   8   1     5098.83     5019.97    122.14 o
   3   8   1    21987.62    22560.69    235.28 o
   5   8   1    87456.78    87300.22    603.24 o
   7   8   1     1941.58     2216.76    116.96 o
  -8   9   1     4157.96     4792.83    189.71 o
  -6   9   1    53392.89    52458.38    436.53 o
  -4   9   1    15101.22    15780.29    209.63 o
  -2   9   1    19283.83    18520.56    195.38 o
   0   9   1    10892.09    10115.28    159.92 o
   2   9   1    19305.46    18659.25    235.25 o
   4   9   1    15266.45    15544.13    197.02 o
   6   9   1    53117.83    51250.41    400.09 o
   8   9   1     4126.36     4773.02    144.30 o
  -9  10   1    42139.11    45132.08    538.23 o
  -7  10   1     9095.32     9222.25    186.31 o
  -5  10   1    31704.72    31003.92    360.13 o
  -3  10   1    91235.84    90639.02    674.73 o
  -1  10   1     6971.41     6942.04    161.82 o
   1  10   1     7091.01     6921.74    146.49 o
   3  10   1    91067.98    90828.73    669.98 o
   5  10   1    31936.38    30766.76    307.61 o
   7  10   1     9119.95     9663.97    168.25 o
   9  10   1    42139.09    45573.62    433.38 o
 -10  11   1    28765.15    30039.49    497.03 o
  -8  11   1     9620.66    10055.01    232.74 o
  -6  11   1    18786.29    19314.08    270.54 o
  -4  11   1   113679.12   113166.08    824.86 o
  -2  11   1    74131.58    71790.45    560.82 o
   0  11   1    63126.68    58794.86    491.83 o
   2  11   1    74583.77    73201.72    605.56 o
   4  11   1   113398.59   113736.81    872.57 o
   6  11   1    18906.32    19194.96    260.85 o
   8  11   1     9605.64    10207.68    200.07 o
  10  11   1    28617.36    29497.07    342.90 o
 -11  12   1    47770.52    49370.90    953.00 o
  -9  12   1      390.63       73.06    158.45 o
  -7  12   1     6003.84     6544.24    207.11 o
  -5  12   1    33814.52    34654.14    356.06 o
  -3  12   1    10287.39     9596.11    205.49 o
  -1  12   1    47507.47    46544.66    407.84 o
   1  12   1    47429.61    46764.07    416.81 o
   3  12   1    10415.57    10206.11    219.42 o
   5  12   1    33765.18    34362.66    352.61 o
   7  12   1     5983.77     6390.92    171.21 o
   9  12   1      393.06      301.53    108.68 o
  11  12   1    47810.92    49795.69    538.64 o
 -12  13   1      748.54      889.45    148.44 o
 -10  13   1    14375.00    15473.92    323.74 o
  -8  13   1      809.86      584.34    133.20 o
  -6  13   1     2889.36     2890.39    143.21 o
  -4  13   1     9180.96     9550.89    214.05 o
  -2  13   1    13138.86    13456.75    276.66 o
   0  13   1      613.30      548.00    130.46 o
   2  13   1    13023.97    13384.25    252.19 o
   4  13   1     9163.10     9270.88    245.82 o
   6  13   1     2942.66     3217.42    146.93 o
   8  13   1      790.24      672.42    112.20 o
  10  13   1    14502.53    15843.60    283.30 o
  12  13   1      729.59      818.89    147.58 o
 -13  14   1     2908.87     2738.21    205.57 o
 -11  14   1     1839.56     2136.40    217.82 o
  -9  14   1     8355.78     8668.39    264.63 o
  -7  14   1     1785.09     1657.56    155.95 o
  -5  14   1     5581.70     5794.97    199.32 o
  -3  14   1      692.85      536.38    150.44 o
  -1  14   1      714.69      789.88    128.07 o
   1  14   1      715.66      852.77    141.53 o
   3  14   1      706.85      731.59    141.95 o
   5  14   1     5528.66     5954.91    189.48 o
   7  14   1     1790.90     2162.09    147.93 o
   9  14   1     8427.65     8924.62    214.31 o
  11  14   1     1820.20     2086.63    160.95 o
  13  14   1     2901.82     2973.17    188.91 o
 -14  15   1     2804.41     2421.29    246.95 o
 -12  15   1     3518.10     3869.52    234.77 o
 -10  15   1     2953.10     2925.65    214.49 o
  -8  15   1     8583.30     9273.26    239.94 o
  -6  15   1     1333.25     1092.79    137.32 o
  -4  15   1     1834.98     1671.19    167.43 o
  -2  15   1    19244.88    18472.53    315.05 o
   0  15   1     7454.49     7012.14    213.11 o
   2  15   1    19240.95    18940.81    305.90 o
   4  15   1     1855.26     1961.07    166.40 o
   6  15   1     1333.09     1049.74    150.28 o
   8  15   1     8568.22     9275.43    336.17 o
  10  15   1     2990.59     2867.18    213.35 o
  12  15   1     3540.55     3816.65    195.28 o
  14  15   1     2799.13     3360.39    321.98 o
 -13  16   1     3437.44     3601.74    236.03 o
 -11  16   1    14665.61    15973.07    422.22 o
  -9  16   1      474.34      398.97    155.79 o
  -7  16   1     2282.95     2161.45    181.87 o
  -5  16   1    27406.17    27232.90    381.59 o
  -3  16   1     9957.66    10407.92    284.86 o
  -1  16   1    15553.78    14500.65    312.16 o
   1  16   1    15540.28    14778.64    286.26 o
   3  16   1     9898.52    10285.97    272.92 o
   5  16   1    27500.49    27234.93    379.63 o
   7  16   1     2256.42     2058.61    170.89 o
   9  16   1      464.33      433.09    139.93 o
  11  16   1    14628.82    16221.42    319.86 o
  13  16   1     3445.91     3226.88    377.89 o
 -10  17   1     8697.03     8909.02    277.12 o
  -8  17   1     1149.66     1181.07    163.63 o
  -6  17   1    14663.51    14718.24    286.94 o
  -4  17   1    55583.34    54137.46    932.06 o
  -2  17   1    22535.22    21815.65    376.30 o
   0  17   1     5787.91     6052.11    237.17 o
   2  17   1    22355.59    21952.14    373.50 o
   4  17   1    55830.98    53560.36    605.06 o
   6  17   1    14560.11    15135.83    294.20 o
   8  17   1     1148.91     1056.74    171.93 o
  10  17   1     8770.04     8702.91    250.32 o
  -9  18   1     4814.88     4939.09    257.01 o
  -7  18   1    12458.30    12859.97    303.47 o
  -5  18   1    12186.93    12079.71    288.62 o
  -3  18   1    53819.11    51994.45    776.65 o
  -1  18   1     3123.79     3555.73    304.74 o
   1  18   1     3182.06     3894.95    247.55 o
   3  18   1    53785.84    51998.89    824.80 o
   5  18   1    12116.69    11543.37    304.91 o
   7  18   1    12485.65    12720.78    293.72 o
   9  18   1     4792.91     4988.22    256.95 o
  -8  19   1      322.86      355.42    177.30 o
  -6  19   1    35913.41    35480.47    475.71 o
  -4  19   1    29492.77    29952.94    509.17 o
  -2  19   1     3035.65     2931.22    213.75 o
   0  19   1     5386.41     5577.26    290.45 o
   2  19   1     3046.27     2556.89    237.25 o
   4  19   1    29391.18    29592.20    602.38 o
   6  19   1    35996.13    35860.51    510.97 o
   8  19   1      333.71      329.67    170.58 o
  -5  20   1    10640.82    11423.11    329.82 o
  -3  20   1     3156.13     3225.73    270.11 o
  -1  20   1     6208.31     5838.31    290.61 o
   1  20   1     6202.12     6496.44    370.87 o
   3  20   1     3140.15     2995.50    265.36 o
   5  20   1    10651.68    10853.72    353.04 o
  -1   1   2   355131.53   376616.88   2941.53 o
   1   1   2   353379.69   374748.28   3181.78 o
   0   2   2    61408.21    65326.59    363.48 o
  -3   3   2    79624.66    82660.07    830.66 o
  -1   3   2    42340.29    42267.05    274.37 o
   1   3   2    42508.01    42371.66    294.38 o
   3   3   2    79973.52    82544.70    570.87 o
  -2   4   2    10055.11    10632.34    121.40 o
   0   4   2    92560.22    96635.25    576.00 o
   2   4   2    10144.43    10677.33    114.11 o
  -5   5   2   161853.64   166413.69   1749.93 o
  -3   5   2     2742.92     2762.23     95.44 o
  -1   5   2     9659.71     9302.13    119.29 o
   1   5   2     9619.98     9251.63    150.48 o
   3   5   2     2777.40     2915.07     81.53 o
   5   5   2   162588.84   166349.78   2627.45 o
  -4   6   2    18372.55    17548.30    205.42 o
  -2   6   2    15044.69    15447.80    147.17 o
   0   6   2    61097.46    62421.10    405.12 o
   2   6   2    15161.57    15694.81    193.63 o
   4   6   2    18194.70    17417.08    159.39 o
  -7   7   2    93735.67    90844.20   1107.95 o
  -5   7   2   107786.09   105369.11    757.98 o
  -3   7   2    85906.48    86302.02    597.65 o
  -1   7   2   301073.81   304943.06   1928.67 o
   1   7   2   301286.25   307203.31   2291.62 o
   3   7   2    85569.35    85987.21    572.40 o
   5   7   2   107420.98   104826.02    686.37 o
   7   7   2    93632.50    91677.14   1129.46 o
  -6   8   2    23820.70    23998.61    317.05 o
  -4   8   2    25279.29    25953.34    251.20 o
  -2   8   2    35576.06    35845.84    276.95 o
   0   8   2   127217.93   129906.60    824.60 o
   2   8   2    35594.64    36145.55    321.10 o
   4   8   2    25366.89    25872.05    235.58 o
   6   8   2    23874.49    23659.98    233.08 o
  -9   9   2    74085.18    75738.67   1014.72 o
  -7   9   2    67812.83    68303.94    637.99 o
  -5   9   2   104016.22   104841.74    747.92 o
  -3   9   2     2817.13     2867.74    117.89 o
  -1   9   2     7335.62     7013.33    130.77 o
   1   9   2     7304.52     7148.26    146.37 o
   3   9   2     2805.84     3183.44    138.78 o
   5   9   2   104648.48   105681.62    719.16 o
   7   9   2    67322.95    69083.52    547.60 o
   9   9   2    74614.59    77412.61   1139.08 o
  -8  10   2    22857.50    23366.04    389.10 o
  -6  10   2      148.53      185.02     98.00 o
  -4  10   2    19901.71    18784.31    241.85 o
  -2  10   2     5029.72     5131.22    128.52 o
   0  10   2    47042.98    47515.73    401.31 o
   2  10   2     4973.00     5516.90    166.62 o
   4  10   2    19813.06    19115.61    246.34 o
   6  10   2      143.07      168.23     86.25 o
   8  10   2    22917.79    23613.99    288.22 o
 -11  11   2    18740.69    18032.23    487.12 o
  -9  11   2     3077.46     3303.98    272.46 o
  -7  11   2    13939.95    14502.47    222.73 o
  -5  11   2     3383.04     3476.06    155.31 o
  -3  11   2    18024.13    17252.15    236.08 o
  -1  11   2      403.86      470.23    101.21 o
   1  11   2      383.11      502.27    113.23 o
   3  11   2    18072.26    17669.05    256.09 o
   5  11   2     3406.93     3415.60    122.12 o
   7  11   2    13827.31    14116.92    222.41 o
   9  11   2     3097.09     3042.17    139.30 o
  11  11   2    18758.87    18489.20    368.04 o
 -10  12   2     5488.63     5920.55    241.55 o
  -8  12   2    16274.35    17214.40    323.10 o
  -6  12   2     9888.21     9691.50    213.39 o
  -4  12   2     6720.26     6490.02    171.00 o
  -2  12   2     8370.07     8034.62    176.31 o
   0  12   2     5671.84     5992.73    170.43 o
   2  12   2     8372.01     8140.46    201.55 o
   4  12   2     6696.74     6659.84    209.25 o
   6  12   2     9769.47     9766.24    212.80 o
   8  12   2    16181.77    16181.03    245.77 o
  10  12   2     5426.45     5540.16    155.64 o
 -13  13   2    17524.14    17613.54    498.84 o
 -11  13   2      271.97      338.34    185.36 o
  -9  13   2     8366.59     9009.71    278.23 o
  -7  13   2    47812.87    47671.39    466.88 o
  -5  13   2     2524.63     2348.06    138.39 o
  -3  13   2    12606.70    12675.12    241.20 o
  -1  13   2    64829.47    65082.71    538.86 o
   1  13   2    64326.08    64138.42    614.22 o
   3  13   2    12734.42    12992.66    251.45 o
   5  13   2     2522.25     2643.12    146.71 o
   7  13   2    47708.20    48127.88    433.21 o
   9  13   2     8411.42     9016.18    218.85 o
  11  13   2      277.58      466.41    127.05 o
  13  13   2    17384.55    18324.83    388.55 o
 -12  14   2     4389.64     4670.66    265.83 o
 -10  14   2     2021.06     1914.55    193.45 o
  -8  14   2    30024.35    30830.04    400.06 o
  -6  14   2    11515.85    11753.67    225.87 o
  -4  14   2     1162.80     1253.22    134.06 o
  -2  14   2    10513.74    10916.78    274.73 o
   0  14   2      288.99      440.72    121.69 o
   2  14   2    10546.98    10476.90    233.12 o
   4  14   2     1158.94      979.32    157.98 o
   6  14   2    11724.60    11993.80    231.08 o
   8  14   2    30217.04    30844.80    354.62 o
  10  14   2     2006.86     2031.26    169.06 o
  12  14   2     4422.99     4625.96    171.22 o
 -13  15   2    17930.36    19513.44    384.95 o
 -11  15   2    14856.45    15593.45    345.96 o
  -9  15   2    22481.35    23187.25    407.35 o
  -7  15   2    58171.36    57505.88    628.00 o
  -5  15   2    14066.02    14115.16    254.43 o
  -3  15   2    18722.79    18400.36    321.70 o
  -1  15   2    71946.14    69496.55    644.37 o
   1  15   2    72179.38    69495.79    715.32 o
   3  15   2    18673.02    17935.04    310.78 o
   5  15   2    13999.71    14553.66    259.79 o
   7  15   2    58313.39    58360.28    573.38 o
   9  15   2    22502.53    23935.80    359.94 o
  11  15   2    14860.31    15385.18    370.18 o
  13  15   2    18010.13    19005.60    561.69 o
 -12  16   2     7188.43     7437.44    312.79 o
 -10  16   2     4122.51     4122.98    261.94 o
  -8  16   2    13598.60    13239.90    279.66 o
  -6  16   2    10405.96    10318.50    264.22 o
  -4  16   2     1707.03     1594.18    175.16 o
  -2  16   2     8110.25     8070.14    255.80 o
   0  16   2     2562.38     2693.17    178.09 o
   2  16   2     8075.22     8213.22    244.41 o
   4  16   2     1691.72     1613.97    191.30 o
   6  16   2    10260.30    10374.98    251.37 o
   8  16   2    13523.69    13483.08    299.11 o
  10  16   2     4109.81     4294.48    178.50 o
  12  16   2     7155.84     7593.27    425.96 o
 -11  17   2     1274.83     1088.89    219.40 o
  -9  17   2     3641.19     3745.41    234.91 o
  -7  17   2    10803.55    10534.20    265.43 o
  -5  17   2     5033.76     5372.52    247.80 o
  -3  17   2      815.29      962.06    173.13 o
  -1  17   2    10606.44    10528.98    431.77 o
   1  17   2    10547.56    10693.89    276.06 o
   3  17   2      794.00      856.01    173.95 o
   5  17   2     5067.13     5339.99    213.93 o
   7  17   2    10765.80    10500.18    263.17 o
   9  17   2     3638.27     3902.16    340.11 o
  11  17   2     1265.84     1203.17    251.97 o
  -8  18   2     1051.22     1037.75    167.52 o
  -6  18   2     3965.37     4158.38    247.61 o
  -4  18   2     2636.36     2457.76    228.85 o
  -2  18   2     2320.86     2446.15    230.90 o
   0  18   2     8004.17     7661.61    252.21 o
   2  18   2     2315.42     2194.26    223.62 o
   4  18   2     2644.28     3001.93    231.46 o
   6  18   2     3996.18     4088.38    235.57 o
   8  18   2     1058.07      715.25    151.76 o
  -7  19   2     8570.34     8383.31    377.33 o
  -5  19   2     3584.73     3342.23    274.21 o
  -3  19   2      842.79      785.61    189.42 o
  -1  19   2     1676.17     1709.82    221.52 o
   1  19   2     1663.96     1486.21    198.94 o
   3  19   2      847.37      501.44    198.17 o
   5  19   2     3554.90     3132.17    249.68 o
   7  19   2     8609.93     8222.41    286.87 o
  -4  20   2     7789.35     8144.46    281.28 o
  -2  20   2     2094.80     1638.03    237.12 o
   0  20   2    13156.72    12844.78    373.41 o
   2  20   2     2073.12     1928.50    235.23 o
   4  20   2     7855.65     7843.80    483.49 o
   0   1   3     5707.27     5319.87     87.97 o
  -1   2   3     5939.79     5538.14     98.94 o
   1   2   3     6089.66     5743.57    123.59 o
  -2   3   3    76818.44    75190.59    526.55 o
   0   3   3    47321.05    44634.49    315.96 o
   2   3   3    77400.70    74004.73    613.24 o
  -3   4   3   507663.38   524237.97   3876.25 o
  -1   4   3     1957.54     2014.62     58.40 o
   1   4   3     2000.87     2043.35     89.10 o
   3   4   3   506654.88   527684.25   4034.30 o
  -4   5   3    15899.72    15439.23    233.80 o
  -2   5   3   305236.88   315154.63   2205.93 o
   0   5   3    41437.11    40164.99    309.72 o
   2   5   3   304457.72   317421.00   2273.76 o
   4   5   3    16152.18    15732.66    199.96 o
  -5   6   3    36806.82    38151.97    385.85 o
  -3   6   3    86320.53    85120.84    514.29 o
  -1   6   3    74994.59    77993.28    463.97 o
   1   6   3    74883.81    77351.67    552.84 o
   3   6   3    86828.63    86066.91    533.45 o
   5   6   3    36591.13    38039.23    304.65 o
  -6   7   3     8430.86     8785.27    207.44 o
  -4   7   3   103565.66   107221.79    745.78 o
  -2   7   3     5792.67     5995.32    108.58 o
   0   7   3      115.66      138.63     68.02 o
   2   7   3     5894.67     6183.50    188.56 o
   4   7   3   103546.06   105833.27    641.61 o
   6   7   3     8465.06     8984.60    127.23 o
  -7   8   3     1097.60      995.10    148.92 o
  -5   8   3    31056.41    30525.04    311.08 o
  -3   8   3    43854.11    41928.10    333.87 o
  -1   8   3     3269.64     3245.66    103.45 o
   1   8   3     3219.77     3026.47    123.69 o
   3   8   3    43867.73    41317.71    389.93 o
   5   8   3    31248.03    30968.71    230.85 o
   7   8   3     1094.07     1109.97     66.90 o
  -8   9   3     5889.71     6213.25    229.16 o
  -6   9   3    11294.90    10951.69    190.14 o
  -4   9   3    32202.83    33416.55    298.28 o
  -2   9   3    43139.85    41597.19    313.53 o
   0   9   3    19870.00    17984.53    203.18 o
   2   9   3    42876.64    41040.68    368.27 o
   4   9   3    32526.18    33018.40    332.56 o
   6   9   3    11416.01    11165.84    148.56 o
   8   9   3     5866.37     6349.59    119.54 o
  -9  10   3    12592.39    13282.15    307.74 o
  -7  10   3     1372.84     1541.32    154.66 o
  -5  10   3    31295.50    30510.33    300.85 o
  -3  10   3    29010.15    28428.13    283.53 o
  -1  10   3    35530.87    35273.06    299.89 o
   1  10   3    35662.18    35415.80    385.64 o
   3  10   3    28752.87    28008.77    314.97 o
   5  10   3    31216.07    30208.00    258.39 o
   7  10   3     1396.73     1486.69     82.81 o
   9  10   3    12694.61    13417.88    192.53 o
 -10  11   3    47212.77    48741.33    597.89 o
  -8  11   3    24698.11    24586.21    361.49 o
  -6  11   3    26471.41    26463.40    309.84 o
  -4  11   3    28217.79    28158.20    300.36 o
  -2  11   3    48264.29    47337.77    382.74 o
   0  11   3    12097.83    11522.98    211.94 o
   2  11   3    48146.77    46928.88    421.16 o
   4  11   3    28019.79    28318.22    323.86 o
   6  11   3    26619.58    26593.72    280.43 o
   8  11   3    24796.96    24461.31    249.73 o
  10  11   3    47198.03    50233.59    582.27 o
 -11  12   3     6398.14     6553.75    265.71 o
  -9  12   3    46136.34    48486.55    623.76 o
  -7  12   3    26011.86    25146.31    318.76 o
  -5  12   3    21620.96    21798.24    262.12 o
  -3  12   3    73171.90    73259.54    608.52 o
  -1  12   3    11729.22    11677.33    254.25 o
   1  12   3    11749.54    11636.72    287.37 o
   3  12   3    73367.84    73372.17    647.92 o
   5  12   3    21487.25    21654.32    371.22 o
   7  12   3    25957.98    26122.38    285.63 o
   9  12   3    46041.91    48376.98    506.82 o
  11  12   3     6427.92     6648.37    204.65 o
 -12  13   3     6565.33     7177.57    339.17 o
 -10  13   3     5799.93     6031.00    253.76 o
  -8  13   3    10547.91    11072.16    370.62 o
  -6  13   3    25341.34    25953.70    315.08 o
  -4  13   3    71687.44    70514.70    643.41 o
  -2  13   3     2272.70     2393.79    145.79 o
   0  13   3      936.55      687.73    133.57 o
   2  13   3     2231.24     2467.58    158.87 o
   4  13   3    71858.72    71975.80    708.72 o
   6  13   3    25176.70    25598.45    321.93 o
   8  13   3    10448.51    10824.09    186.29 o
  10  13   3     5873.20     6033.03    143.28 o
  12  13   3     6537.89     6639.72    155.82 o
 -13  14   3     1694.36     1628.16    209.95 o
 -11  14   3     4984.46     5875.45    315.37 o
  -9  14   3     5709.39     5577.30    231.10 o
  -7  14   3     1335.00     1394.71    161.70 o
  -5  14   3     5996.14     6107.04    174.54 o
  -3  14   3     8336.39     7886.42    218.06 o
  -1  14   3     3962.24     4307.96    174.64 o
   1  14   3     3983.79     4637.88    174.25 o
   3  14   3     8257.48     7849.68    206.64 o
   5  14   3     6058.05     6053.71    170.63 o
   7  14   3     1326.63     1328.26    155.64 o
   9  14   3     5704.64     5478.62    208.24 o
  11  14   3     4992.69     5187.76    235.02 o
  13  14   3     1706.37     1809.55    247.08 o
 -12  15   3     1151.28     1072.71    209.03 o
 -10  15   3     8428.32     9426.57    299.58 o
  -8  15   3    11733.12    12363.38    314.77 o
  -6  15   3     2896.67     3128.32    171.64 o
  -4  15   3     5466.69     5508.77    241.20 o
  -2  15   3     5743.34     5915.05    215.08 o
   0  15   3     7884.61     7703.70    210.77 o
   2  15   3     5724.56     5913.16    214.28 o
   4  15   3     5448.68     5574.93    235.06 o
   6  15   3     2888.74     3419.26    192.35 o
   8  15   3    11732.02    12020.25    230.87 o
  10  15   3     8376.61     8473.36    259.52 o
  12  15   3     1159.37     1219.02    255.24 o
 -11  16   3     4703.00     4670.64    260.12 o
  -9  16   3    22523.01    22260.76    432.48 o
  -7  16   3     2577.78     2652.67    191.65 o
  -5  16   3      553.25      522.32    137.53 o
  -3  16   3     4684.57     4635.30    216.65 o
  -1  16   3     2820.65     2560.70    172.25 o
   1  16   3     2826.20     2475.21    183.54 o
   3  16   3     4722.04     4680.76    200.38 o
   5  16   3      558.11      484.49    141.11 o
   7  16   3     2542.32     2805.42    159.09 o
   9  16   3    22569.81    22544.20    454.58 o
  11  16   3     4687.69     4737.46    394.58 o
 -10  17   3    12074.73    11903.47    345.90 o
  -8  17   3     7494.64     7333.17    326.81 o
  -6  17   3     3098.31     3269.97    189.95 o
  -4  17   3     2765.53     3159.01    194.94 o
  -2  17   3      833.38      703.12    162.16 o
   0  17   3     1352.20     1099.74    163.07 o
   2  17   3      801.38      812.33    169.96 o
   4  17   3     2761.85     2887.52    200.86 o
   6  17   3     3144.02     2870.42    198.58 o
   8  17   3     7447.61     7454.88    276.98 o
  10  17   3    12176.64    12551.00    582.49 o
  -9  18   3     2480.49     2093.11    227.91 o
  -7  18   3     8110.42     8382.06    320.24 o
  -5  18   3     8283.12     8498.22    269.39 o
  -3  18   3     2721.73     2995.19    223.84 o
  -1  18   3    13744.02    13684.42    396.97 o
   1  18   3    13771.44    13746.08    306.95 o
   3  18   3     2749.43     3019.94    213.82 o
   5  18   3     8245.71     8443.67    270.46 o
   7  18   3     8110.15     8507.71    322.93 o
   9  18   3     2450.67     2233.38    505.03 o
  -6  19   3     3123.59     3269.94    296.52 o
  -4  19   3    23553.41    24348.43    450.01 o
  -2  19   3    18657.89    18584.88    388.48 o
   0  19   3        7.78       15.85    145.42 o
   2  19   3    18805.86    18637.02    379.45 o
   4  19   3    23582.79    23815.89    551.25 o
   6  19   3     3104.44     2679.20    359.75 o
  -3  20   3     6213.52     6736.62    298.18 o
  -1  20   3      334.63      495.04    197.79 o
   1  20   3      324.17      374.19    185.55 o
   3  20   3     6190.48     6070.98    407.15 o
   0   0   4   120465.42   132645.31   1330.11 o
  -2   2   4   258300.22   284442.81   2269.17 o
   0   2   4   159893.00   167320.69    952.80 o
   2   2   4   258473.06   283126.19   2678.51 o
  -1   3   4    27732.41    25692.23    159.39 o
   1   3   4    27741.25    25870.51    198.65 o
  -4   4   4      923.84     1242.31    159.13 o
  -2   4   4    64473.82    65451.26    386.58 o
   0   4   4    13123.77    13423.08    155.49 o
   2   4   4    64415.35    65495.50    478.62 o
   4   4   4      930.65      999.26    121.59 o
  -3   5   4     2067.01     2467.78    130.02 o
  -1   5   4    17787.81    16497.92    146.72 o
   1   5   4    17820.11    16586.23    173.86 o
   3   5   4     2100.17     2173.12     77.59 o
  -6   6   4    35701.57    37732.70    579.21 o
  -4   6   4    26969.63    26982.57    284.58 o
  -2   6   4    90906.80    91046.89    526.09 o
   0   6   4    81069.72    80088.81    542.74 o
   2   6   4    90947.88    90557.56    624.68 o
   4   6   4    27073.17    27824.48    203.19 o
   6   6   4    35545.21    36670.54    468.37 o
  -5   7   4    31140.02    30139.44    350.78 o
  -3   7   4    97729.44    92367.94    517.05 o
  -1   7   4    69547.23    65068.76    467.53 o
   1   7   4    69510.89    65303.66    490.31 o
   3   7   4    97758.05    91672.48    848.71 o
   5   7   4    31170.22    28879.56    470.78 o
  -8   8   4   129895.91   136306.70   1643.22 o
  -6   8   4      134.66      110.14    121.66 o
  -4   8   4   186115.41   189520.53   1256.63 o
  -2   8   4    87686.09    87951.52    544.14 o
   0   8   4    39480.32    39373.98    298.50 o
   2   8   4    87679.20    88732.91    676.71 o
   4   8   4   186030.91   186556.66   1243.04 o
   6   8   4      125.24      138.25     29.18 o
   8   8   4   129966.20   132071.56   1298.65 o
  -7   9   4     1127.90     1322.27    189.67 o
  -5   9   4      286.26      427.69     95.20 o
  -3   9   4     1930.28     2104.18     77.62 o
  -1   9   4     2033.28     2378.35     92.83 o
   1   9   4     1957.45     2256.64    115.03 o
   3   9   4     1857.61     1941.27    111.28 o
   5   9   4      286.05      247.62     81.14 o
   7   9   4     1118.51     1226.24     52.11 o
 -10  10   4    19766.20    21197.29    523.33 o
  -8  10   4     1718.58     1721.86    192.75 o
  -6  10   4    46765.31    48017.88    444.72 o
  -4  10   4      848.77      854.98     84.96 o
  -2  10   4     4773.43     4843.62    119.14 o
   0  10   4   230612.52   223058.03   1646.04 o
   2  10   4     4776.78     4907.92    170.96 o
   4  10   4      846.17      662.56     97.69 o
   6  10   4    46802.44    46418.55    712.99 o
   8  10   4     1737.22     1777.27     89.79 o
  10  10   4    19691.48    21034.41    241.19 o
  -9  11   4     1257.05     1405.22    227.15 o
  -7  11   4      223.60      290.80    151.06 o
  -5  11   4     3416.70     3668.95    158.13 o
  -3  11   4     1213.15     1242.71    105.87 o
  -1  11   4    36197.55    35281.28    336.70 o
   1  11   4    36217.33    34723.91    342.34 o
   3  11   4     1216.53     1139.84    128.44 o
   5  11   4     3419.30     3381.91    189.80 o
   7  11   4      227.26      293.88     49.40 o
   9  11   4     1243.67     1365.47     95.99 o
 -12  12   4    32277.50    35624.02    884.35 o
 -10  12   4    34347.39    33283.81    468.06 o
  -8  12   4    50881.31    51809.29    577.21 o
  -6  12   4    25368.96    26176.47    318.26 o
  -4  12   4      304.73      383.95     97.03 o
  -2  12   4    31392.60    29819.77    300.34 o
   0  12   4    20740.79    21300.72    352.85 o
   2  12   4    31419.04    29461.84    317.72 o
   4  12   4      294.98      185.43    105.06 o
   6  12   4    25383.46    25462.76    327.72 o
   8  12   4    50836.38    51337.92    506.53 o
  10  12   4    34403.46    31781.19    517.68 o
  12  12   4    32221.77    34560.19    773.22 o
 -11  13   4     9121.49     9404.33    350.62 o
  -9  13   4      217.76      160.95    157.32 o
  -7  13   4     6477.04     6345.46    254.77 o
  -5  13   4    44413.95    43676.82    440.64 o
  -3  13   4      209.53      415.11    117.38 o
  -1  13   4     4405.78     4144.04    151.35 o
   1  13   4     4387.56     4489.00    178.91 o
   3  13   4      201.66      471.67    121.81 o
   5  13   4    44404.14    43573.99    428.69 o
   7  13   4     6528.41     6201.88    196.20 o
   9  13   4      210.89      187.30     85.98 o
  11  13   4     9096.79     9809.86    309.88 o
 -14  14   4     6444.47     5578.13    569.09 o
 -12  14   4     3671.84     4633.35    264.55 o
 -10  14   4     4158.82     5069.28    284.27 o
  -8  14   4    70742.05    70732.18    726.25 o
  -6  14   4    62706.91    62026.57    590.03 o
  -4  14   4    50915.89    48859.40    457.39 o
  -2  14   4    68954.48    67302.97    644.10 o
   0  14   4   255824.78   244680.78   1971.05 o
   2  14   4    68883.06    67650.34    639.70 o
   4  14   4    50933.55    48626.07    490.10 o
   6  14   4    62724.64    61694.56    579.71 o
   8  14   4    70745.98    67882.45   1082.77 o
  10  14   4     4159.90     4761.73    236.43 o
  12  14   4     3641.13     4858.34    407.67 o
  14  14   4     6449.19     6613.63    786.82 o
 -13  15   4    14012.62    14023.31    449.63 o
 -11  15   4      147.88      277.05    176.49 o
  -9  15   4    33317.69    32142.17    484.43 o
  -7  15   4    21578.76    20856.45    362.63 o
  -5  15   4       20.23      -48.79    120.94 o
  -3  15   4     3126.05     3400.00    189.46 o
  -1  15   4      265.19      294.50    129.83 o
   1  15   4      261.24      248.26    130.91 o
   3  15   4     3118.73     3190.30    172.12 o
   5  15   4       24.30       66.44     99.85 o
   7  15   4    21595.18    20599.69    302.71 o
   9  15   4    33344.05    33573.96    661.75 o
  11  15   4      142.26      155.45    172.00 o
  13  15   4    14021.07    14103.19    687.30 o
 -12  16   4     1779.28     2028.86    287.31 o
 -10  16   4     6090.88     6045.48    275.21 o
  -8  16   4    28136.42    27885.96    471.63 o
  -6  16   4    14504.71    13828.68    300.73 o
  -4  16   4    23654.14    22318.10    339.89 o
  -2  16   4     7861.85     7721.54    241.18 o
   0  16   4     3273.04     2851.29    173.53 o
   2  16   4     7847.85     7584.41    247.23 o
   4  16   4    23674.86    23265.87    357.71 o
   6  16   4    14484.63    14097.34    296.05 o
   8  16   4    28132.67    27631.93    561.20 o
  10  16   4     6091.33     5497.86    396.55 o
  12  16   4     1780.25     1318.73    366.43 o
  -9  17   4     5928.15     6333.65    303.43 o
  -7  17   4      661.79      628.84    202.65 o
  -5  17   4     1889.45     1717.60    196.42 o
  -3  17   4      858.16      861.82    160.35 o
  -1  17   4    13989.61    14479.56    399.64 o
   1  17   4    13991.27    14168.97    322.09 o
   3  17   4      870.68      894.33    182.45 o
   5  17   4     1876.27     1637.47    142.90 o
   7  17   4      639.96      568.73    159.19 o
   9  17   4     5938.68     6851.65    380.89 o
  -8  18   4     1756.79     1706.39    229.87 o
  -6  18   4     1857.37     1968.11    263.38 o
  -4  18   4      183.25      -90.05    159.13 o
  -2  18   4       18.33      212.03    163.31 o
   0  18   4    12800.66    12700.55    312.65 o
   2  18   4       19.07      137.89    151.18 o
   4  18   4      181.97      439.70    157.62 o
   6  18   4     1851.85     1817.84    285.77 o
   8  18   4     1765.13     1407.15    248.32 o
  -5  19   4       63.61      207.47    228.54 o
  -3  19   4    11448.08    12288.79    369.56 o
  -1  19   4     4317.91     4406.74    380.92 o
   1  19   4     4315.32     4369.47    226.50 o
   3  19   4    11443.06    11800.85    313.26 o
   5  19   4       63.72      307.02    203.29 o
  -2  20   4    34841.04    33073.39    660.59 o
   0  20   4    74911.95    70870.66    870.63 o
   2  20   4    34821.63    32308.17    479.73 o
   0   1   5     3065.63     2890.81     83.30 o
  -1   2   5    26679.51    25667.74    181.36 o
   1   2   5    26667.31    25914.20    191.19 o
  -2   3   5    87191.83    85217.07    455.32 o
   0   3   5    14462.86    13803.13    132.09 o
   2   3   5    86605.97    83143.83    885.94 o
  -3   4   5   343496.19   352157.09   1920.32 o
  -1   4   5     3298.45     3660.66     67.41 o
   1   4   5     3269.37     3502.24     95.83 o
   3   4   5   344092.75   354180.19   2862.44 o
  -4   5   5    25673.01    24368.24    329.13 o
  -2   5   5   117420.80   120730.46    722.57 o
   0   5   5    21052.14    19769.38    182.69 o
   2   5   5   117789.30   121601.27    908.41 o
   4   5   5    25381.98    24487.24    335.78 o
  -5   6   5    50263.52    49959.59    460.89 o
  -3   6   5    40483.80    39608.64    257.37 o
  -1   6   5    30266.45    32071.68    235.59 o
   1   6   5    30314.77    31997.40    263.06 o
   3   6   5    40125.92    39314.87    441.51 o
   5   6   5    50544.52    49386.95    455.87 o
  -6   7   5    15151.08    15202.83    263.57 o
  -4   7   5    72147.00    72800.34    790.09 o
  -2   7   5      558.19      639.20     45.75 o
   0   7   5       19.26       68.48     73.27 o
   2   7   5      538.91      593.49     66.55 o
   4   7   5    72220.66    71300.61    702.96 o
   6   7   5    15062.62    14645.51    183.54 o
  -7   8   5     5680.58     5850.01    240.10 o
  -5   8   5     6035.57     5748.66    187.60 o
  -3   8   5    16846.42    16201.57    196.51 o
  -1   8   5      139.01      252.43     73.03 o
   1   8   5      134.33      126.70     82.96 o
   3   8   5    16842.52    16336.71    169.92 o
   5   8   5     5953.14     6168.78    237.08 o
   7   8   5     5710.00     5553.50    267.41 o
  -8   9   5    12148.16    11986.65    299.11 o
  -6   9   5      467.96      424.54    143.65 o
  -4   9   5    42283.86    42072.13    370.22 o
  -2   9   5    14850.85    14391.60    160.07 o
   0   9   5    14723.31    13716.44    218.59 o
   2   9   5    15022.20    14005.33    194.36 o
   4   9   5    42031.61    41927.73    356.67 o
   6   9   5      460.64      664.58    132.24 o
   8   9   5    12211.93    12664.57    219.11 o
  -9  10   5    11614.00    11880.59    301.59 o
  -7  10   5     2982.93     3208.06    198.07 o
  -5  10   5    39390.95    40304.71    381.02 o
  -3  10   5    29885.67    29277.04    276.39 o
  -1  10   5    16984.87    16576.97    276.39 o
   1  10   5    16929.91    16465.07    228.74 o
   3  10   5    30115.02    29069.98    428.01 o
   5  10   5    39394.02    39453.79    511.50 o
   7  10   5     2933.60     2746.05    317.18 o
   9  10   5    11527.79    11690.31    239.52 o
 -10  11   5    33064.64    33222.64    541.56 o
  -8  11   5    22926.19    22785.05    365.93 o
  -6  11   5    21389.08    21469.96    358.45 o
  -4  11   5    22065.70    21880.29    260.40 o
  -2  11   5    45082.88    44204.91    356.63 o
   0  11   5    14815.71    14280.81    207.89 o
   2  11   5    45172.23    43444.16    570.84 o
   4  11   5    22248.85    22084.05    449.73 o
   6  11   5    21317.73    20461.89    349.18 o
   8  11   5    22869.56    22886.13    394.79 o
  10  11   5    33093.02    34290.19    495.48 o
 -11  12   5     2982.13     3242.33    256.00 o
  -9  12   5    28721.70    29175.17    452.70 o
  -7  12   5    15785.16    16616.55    323.75 o
  -5  12   5     4135.78     4109.76    169.33 o
  -3  12   5    89103.61    87642.77    682.54 o
  -1  12   5     3812.23     3908.94    184.07 o
   1  12   5     3866.70     3768.71    172.17 o
   3  12   5    89042.20    85645.89   1700.48 o
   5  12   5     4176.85     4238.76    180.68 o
   7  12   5    15785.59    15753.42    352.28 o
   9  12   5    28735.59    28952.47    528.98 o
  11  12   5     2957.53     2863.95    180.27 o
 -12  13   5    11894.82    11981.17    339.13 o
 -10  13   5     7303.33     6987.00    292.54 o
  -8  13   5     2079.50     2493.32    224.23 o
  -6  13   5     9006.89     8934.25    212.32 o
  -4  13   5    49021.27    47371.82    409.61 o
  -2  13   5     7888.54     8206.18    205.75 o
   0  13   5     1211.66     1262.93    124.15 o
   2  13   5     7988.90     7439.21    186.94 o
   4  13   5    48865.17    45933.09    888.52 o
   6  13   5     9079.88     8599.79    207.99 o
   8  13   5     2099.79     2201.51    124.44 o
  10  13   5     7241.32     7551.15    230.13 o
  12  13   5    11976.57    12411.23    564.46 o
 -13  14   5     1786.01     1865.81    332.85 o
 -11  14   5     7580.73     7751.20    322.69 o
  -9  14   5     2507.14     2494.57    241.58 o
  -7  14   5      620.53      764.83    183.42 o
  -5  14   5     8110.17     8227.57    212.80 o
  -3  14   5     4285.67     4952.68    178.48 o
  -1  14   5     1127.96     1226.30    144.20 o
   1  14   5     1117.03     1140.76    136.20 o
   3  14   5     4326.53     4220.81    227.25 o
   5  14   5     8060.17     7617.67    220.37 o
   7  14   5      621.24      459.49    103.03 o
   9  14   5     2520.79     2610.44    252.05 o
  11  14   5     7584.07     7725.88    439.48 o
  13  14   5     1766.98     2138.15    430.43 o
 -12  15   5     1408.06      964.65    273.97 o
 -10  15   5     5947.04     6439.16    294.80 o
  -8  15   5     8178.04     9477.42    312.67 o
  -6  15   5      470.28      378.21    154.02 o
  -4  15   5     6789.16     6407.19    193.02 o
  -2  15   5     3158.14     2932.48    176.36 o
   0  15   5     3350.34     3507.47    174.08 o
   2  15   5     3160.98     2944.36    163.33 o
   4  15   5     6799.96     6422.69    309.73 o
   6  15   5      479.66      460.63     88.67 o
   8  15   5     8147.77     8885.29    404.09 o
  10  15   5     5972.92     6116.50    354.79 o
  12  15   5     1399.64     1455.97    403.64 o
 -11  16   5     5123.70     5005.71    343.61 o
  -9  16   5     8074.34     8457.94    301.64 o
  -7  16   5     1572.25     1768.55    241.62 o
  -5  16   5     1185.46     1020.46    177.02 o
  -3  16   5     7066.90     6549.12    285.18 o
  -1  16   5      729.02      706.90    134.75 o
   1  16   5      745.24      622.14    136.32 o
   3  16   5     7120.23     6512.75    337.04 o
   5  16   5     1199.01     1018.60    123.14 o
   7  16   5     1584.30     1556.62    324.41 o
   9  16   5     8020.77     8184.33    438.82 o
  11  16   5     5151.95     5184.91    501.45 o
 -10  17   5     8016.68     7880.93    363.48 o
  -8  17   5     2748.97     2535.61    239.51 o
  -6  17   5     4345.66     4743.15    279.14 o
  -4  17   5      251.61      395.01    130.41 o
  -2  17   5     4162.00     3799.26    233.23 o
   0  17   5     1798.01     1864.39    215.68 o
   2  17   5     4233.31     4313.11    192.78 o
   4  17   5      252.81      168.40    141.78 o
   6  17   5     4294.64     4221.72    304.65 o
   8  17   5     2788.61     2481.06    271.48 o
  10  17   5     7932.21     7705.17    459.64 o
  -7  18   5     3713.57     3573.88    275.46 o
  -5  18   5    13485.83    13448.22    405.03 o
  -3  18   5     1363.65      993.35    181.10 o
  -1  18   5     8681.14     8283.63    267.86 o
   1  18   5     8642.67     8297.06    285.93 o
   3  18   5     1344.57     1583.47    170.30 o
   5  18   5    13521.44    13237.95    429.88 o
   7  18   5     3700.68     3627.37    335.41 o
  -4  19   5    17252.16    17153.04    464.93 o
  -2  19   5    17223.24    16552.23    435.65 o
   0  19   5      165.92      199.24    180.08 o
   2  19   5    17113.89    15923.52    350.36 o
   4  19   5    17252.80    17254.40    469.62 o
  -1   1   6   319906.56   317529.59   2675.14 o
   1   1   6   321603.81   321580.88   2677.16 o
   0   2   6    24298.53    24290.68    173.54 o
  -3   3   6     6480.16     6410.58    130.03 o
  -1   3   6    23453.86    22184.03    176.46 o
   1   3   6    23578.73    22374.06    182.38 o
   3   3   6     6497.71     6393.60    287.66 o
  -2   4   6     3880.38     4260.38     82.18 o
   0   4   6    48905.27    50983.05    319.63 o
   2   4   6     3891.44     4499.80    188.22 o
  -5   5   6    97341.69    96756.86   1528.19 o
  -3   5   6     2276.67     2421.48     59.36 o
  -1   5   6    15375.54    14947.41    120.76 o
   1   5   6    15410.50    14906.83    183.90 o
   3   5   6     2299.99     2424.20    105.60 o
   5   5   6    96824.41    94099.07   1637.97 o
  -4   6   6    17460.06    16490.98    305.04 o
  -2   6   6     6447.60     6582.31    113.69 o
   0   6   6    40186.39    40096.50    323.07 o
   2   6   6     6421.50     6443.70    148.34 o
   4   6   6    17629.10    16430.70    297.75 o
  -7   7   6   106635.05   105906.98   1184.10 o
  -5   7   6    59193.61    57488.56    534.68 o
  -3   7   6   174125.73   171334.03   1018.82 o
  -1   7   6   111881.02   113769.71    733.84 o
   1   7   6   111798.38   113446.66    783.52 o
   3   7   6   174556.84   166448.77   2589.46 o
   5   7   6    59318.90    57335.15    517.19 o
   7   7   6   106285.88   104065.64   2588.40 o
  -6   8   6     8934.46     8471.91    245.68 o
  -4   8   6    19270.93    18265.37    210.83 o
  -2   8   6    26958.16    26780.85    302.98 o
   0   8   6    91623.58    90995.54    649.49 o
   2   8   6    26802.29    26976.35    257.48 o
   4   8   6    19227.83    19081.36    337.47 o
   6   8   6     8932.59     8221.20    172.85 o
  -9   9   6    71617.41    71343.14   1013.06 o
  -7   9   6    43057.43    43953.54    532.46 o
  -5   9   6    77011.34    76426.76    664.16 o
  -3   9   6      618.58      607.57     70.95 o
  -1   9   6    16104.00    16868.17    181.81 o
   1   9   6    16120.68    17008.73    233.05 o
   3   9   6      626.87      679.52     91.74 o
   5   9   6    76513.84    76241.48    858.30 o
   7   9   6    43397.39    43125.06    561.24 o
   9   9   6    71199.45    69713.53    979.46 o
  -8  10   6    31830.90    31237.06    438.56 o
  -6  10   6       43.62      216.93    138.62 o
  -4  10   6     2665.06     2802.55    139.56 o
  -2  10   6     4740.87     4659.55    117.16 o
   0  10   6    27384.16    27861.05    328.46 o
   2  10   6     4670.60     4464.53    151.37 o
   4  10   6     2685.80     2855.40     96.91 o
   6  10   6       45.48      120.02    105.60 o
   8  10   6    31749.52    30625.03    801.30 o
 -11  11   6     1815.47     1672.91    373.81 o
  -9  11   6     1681.76     1528.46    199.52 o
  -7  11   6    32174.24    32386.62    423.29 o
  -5  11   6     1286.94     1365.19    103.28 o
  -3  11   6     3039.67     3026.07    106.16 o
  -1  11   6    14212.18    13547.63    188.40 o
   1  11   6    14332.81    13974.14    215.59 o
   3  11   6     3030.93     3156.82    114.02 o
   5  11   6     1285.35     1219.89    114.99 o
   7  11   6    32348.99    31699.48    468.46 o
   9  11   6     1697.05     1469.41    215.93 o
  11  11   6     1834.66     1946.78    476.39 o
 -10  12   6     1842.47     2138.94    224.18 o
  -8  12   6    13802.00    14543.73    342.20 o
  -6  12   6    17828.32    17796.07    316.26 o
  -4  12   6     3881.72     4036.98    169.54 o
  -2  12   6     4708.01     4901.99    141.37 o
   0  12   6     2932.71     2794.75    144.84 o
   2  12   6     4686.53     4655.27    189.03 o
   4  12   6     3894.60     3889.03    109.59 o
   6  12   6    17981.02    17428.68    398.20 o
   8  12   6    13861.99    13986.34    345.53 o
  10  12   6     1858.46     2252.78    242.87 o
 -13  13   6    21919.77    21586.80    647.56 o
 -11  13   6     1014.01      956.76    203.98 o
  -9  13   6     1125.65     1072.65    237.77 o
  -7  13   6    23048.45    23913.58    405.35 o
  -5  13   6     5104.65     5066.88    182.40 o
  -3  13   6     3152.05     3274.88    155.57 o
  -1  13   6    54910.41    52917.91    640.45 o
   1  13   6    55314.56    51745.21    624.62 o
   3  13   6     3141.39     3429.19    178.22 o
   5  13   6     5076.93     4911.87    174.49 o
   7  13   6    23128.00    23842.00    469.99 o
   9  13   6     1112.56      926.42    189.19 o
  11  13   6     1030.15      827.87    375.96 o
  13  13   6    22068.81    21014.35   1072.13 o
 -12  14   6    12822.25    13154.37    485.94 o
 -10  14   6     1265.94     1136.69    219.69 o
  -8  14   6    13749.35    13305.66    372.52 o
  -6  14   6     1078.54     1073.00    129.95 o
  -4  14   6     1170.78     1280.49    139.86 o
  -2  14   6    17591.78    16475.63    296.24 o
   0  14   6       26.90       95.25    116.69 o
   2  14   6    17499.24    16003.10    393.41 o
   4  14   6     1140.50     1120.44    132.29 o
   6  14   6     1033.07      795.34    116.53 o
   8  14   6    13665.16    13036.46    550.06 o
  10  14   6     1249.19     1092.39    217.29 o
  12  14   6    12774.56    13230.58    625.96 o
 -11  15   6     9835.33     9899.75    416.07 o
  -9  15   6    20077.03    19689.73    427.74 o
  -7  15   6    29917.68    29032.19    490.23 o
  -5  15   6    10298.03    10581.71    266.64 o
  -3  15   6     9711.02     9951.14    245.20 o
  -1  15   6    63041.74    60387.06    886.57 o
   1  15   6    62841.98    58567.37   1382.55 o
   3  15   6     9676.48     9258.12    214.12 o
   5  15   6    10355.82     9793.83    369.63 o
   7  15   6    29845.50    29123.39    533.24 o
   9  15   6    20047.95    19736.11    484.19 o
  11  15   6     9805.48    10733.23    589.64 o
 -10  16   6     2228.60     1829.25    270.65 o
  -8  16   6     9198.09     9589.38    368.43 o
  -6  16   6     5912.21     6584.57    303.57 o
  -4  16   6     2424.51     2314.37    181.56 o
  -2  16   6     7469.21     7802.17    279.39 o
   0  16   6      336.03      401.12    130.25 o
   2  16   6     7495.22     7650.75    214.74 o
   4  16   6     2429.40     2849.31    247.34 o
   6  16   6     6002.35     6152.50    400.00 o
   8  16   6     9287.32     9414.46    671.32 o
  10  16   6     2262.20     2536.27    422.03 o
  -9  17   6     3524.54     4087.22    312.52 o
  -7  17   6    15452.80    16369.58    394.27 o
  -5  17   6     3196.59     3002.31    260.15 o
  -3  17   6     1663.54     1362.42    205.41 o
  -1  17   6     3455.71     3367.33    176.91 o
   1  17   6     3460.45     2990.14    197.95 o
   3  17   6     1639.99     1344.03    158.37 o
   5  17   6     3166.75     2792.33    274.21 o
   7  17   6    15476.65    16410.30    430.42 o
   9  17   6     3527.16     3979.25    511.42 o
  -6  18   6    12329.98    12442.95    404.73 o
  -4  18   6      873.22      849.95    252.42 o
  -2  18   6     1097.22     1182.26    195.90 o
   0  18   6     5634.38     5079.26    202.49 o
   2  18   6     1091.67      880.85    157.86 o
   4  18   6      869.12      842.81    234.13 o
   6  18   6    12279.54    11463.04    419.72 o
  -3  19   6      508.74      907.74    236.87 o
  -1  19   6      991.21      965.15    205.91 o
   1  19   6      998.63     1020.44    217.10 o
   3  19   6      499.49      420.34    219.71 o
   0   1   7     6184.31     6063.46    107.56 o
  -1   2   7    31025.34    30699.61    209.01 o
   1   2   7    31209.59    31128.68    206.57 o
  -2   3   7    71150.88    71355.97    720.79 o
   0   3   7    46738.59    43382.96    273.07 o
   2   3   7    70951.65    68703.63    449.46 o
  -3   4   7     5318.87     5419.28    104.68 o
  -1   4   7    29268.01    29637.86    204.86 o
   1   4   7    29198.13    29557.99    222.42 o
   3   4   7     5269.81     5165.25    143.99 o
  -4   5   7   101240.55   102657.99    712.34 o
  -2   5   7    17257.19    17144.30    176.30 o
   0   5   7    12175.35    11866.38    132.62 o
   2   5   7    17164.56    17177.31    214.37 o
   4   5   7   100926.44   101048.89   1389.83 o
  -5   6   7      851.68      943.64    133.56 o
  -3   6   7     7444.56     7338.66    117.72 o
  -1   6   7     6279.82     6192.10    134.80 o
   1   6   7     6261.23     6259.96    124.12 o
   3   6   7     7575.20     7595.93    244.19 o
   5   6   7      886.80      934.35    192.25 o
  -6   7   7     6170.28     6534.45    291.55 o
  -4   7   7    52608.89    51966.42    488.07 o
  -2   7   7     2008.99     2209.34     88.76 o
   0   7   7      103.13      121.66     73.83 o
   2   7   7     2063.58     2155.81    120.34 o
   4   7   7    52649.46    52474.47    612.27 o
   6   7   7     6140.02     6099.02    302.54 o
  -7   8   7    10818.93    10389.06    257.18 o
  -5   8   7    72199.81    71034.87    636.69 o
  -3   8   7    16640.75    15688.10    164.06 o
  -1   8   7     3169.99     3222.80    122.58 o
   1   8   7     3128.25     3037.55    129.53 o
   3   8   7    16563.08    15599.08    262.73 o
   5   8   7    72431.36    71259.84    817.70 o
   7   8   7    10833.68     9966.43    373.62 o
  -8   9   7    10994.44    11184.05    264.68 o
  -6   9   7    49518.31    48530.55    711.14 o
  -4   9   7    17403.85    16589.40    267.69 o
  -2   9   7     6774.47     6981.19    158.89 o
   0   9   7     1410.66     1395.10     93.28 o
   2   9   7     6739.30     6885.70    159.89 o
   4   9   7    17262.35    17226.16    435.40 o
   6   9   7    49773.79    47854.06    611.06 o
   8   9   7    11063.59    11153.95    411.25 o
  -9  10   7    16625.56    18102.91    348.73 o
  -7  10   7     4507.91     4804.24    328.19 o
  -5  10   7    23746.54    23560.62    342.49 o
  -3  10   7    65032.63    63953.79    491.14 o
  -1  10   7     3731.28     3829.70    108.46 o
   1  10   7     3644.54     3497.18    183.09 o
   3  10   7    65134.87    65432.89    529.60 o
   5  10   7    23623.02    23222.46    446.39 o
   7  10   7     4498.85     4140.58    250.19 o
   9  10   7    16591.42    18229.97    574.67 o
 -10  11   7    24891.55    25148.82    427.58 o
  -8  11   7     5324.87     5835.54    251.24 o
  -6  11   7    18107.38    18352.66    335.50 o
  -4  11   7    80556.39    76690.30    648.29 o
  -2  11   7    38024.77    36670.90    315.98 o
   0  11   7    22867.13    22638.33    275.01 o
   2  11   7    37820.10    38158.36    367.69 o
   4  11   7    80696.22    78819.09    757.83 o
   6  11   7    17967.97    17225.57    411.19 o
   8  11   7     5300.02     5280.82    191.63 o
  10  11   7    25019.04    23449.37    925.40 o
 -11  12   7    36280.92    37138.66    546.50 o
  -9  12   7     1313.65     1021.94    193.43 o
  -7  12   7     4289.07     4223.94    241.75 o
  -5  12   7     8153.85     7677.83    293.67 o
  -3  12   7     9554.25     9303.67    201.63 o
  -1  12   7    51597.69    50957.70    440.03 o
   1  12   7    51714.31    51596.95    442.20 o
   3  12   7     9447.21     9405.71    208.11 o
   5  12   7     8158.04     8704.19    356.91 o
   7  12   7     4272.08     4033.85    238.83 o
   9  12   7     1307.47     1029.06    130.03 o
  11  12   7    36297.88    37269.98   1371.57 o
 -12  13   7     2579.78     2283.97    286.79 o
 -10  13   7    10829.20    11543.72    327.76 o
  -8  13   7      294.61      302.07    184.99 o
  -6  13   7     2007.46     2295.32    208.95 o
  -4  13   7     8562.29     7750.58    238.26 o
  -2  13   7    12976.54    13125.07    185.28 o
   0  13   7     2817.01     2965.97    128.40 o
   2  13   7    13050.23    13365.96    295.73 o
   4  13   7     8599.30     8244.11    182.38 o
   6  13   7     1961.16     2025.05    281.02 o
   8  13   7      280.44      341.87    141.26 o
  10  13   7    10731.21    11093.53    923.24 o
  12  13   7     2609.61     2381.02    451.56 o
 -11  14   7      921.85      500.96    224.75 o
  -9  14   7     9343.24     9468.11    350.74 o
  -7  14   7     3190.21     3342.81    238.61 o
  -5  14   7     1140.29      927.54    127.48 o
  -3  14   7      992.38      711.01    144.18 o
  -1  14   7     3943.38     4033.34    194.31 o
   1  14   7     3963.97     4119.42    169.65 o
   3  14   7      964.85      832.26    103.81 o
   5  14   7     1163.06      830.22    146.27 o
   7  14   7     3172.19     3181.61    212.17 o
   9  14   7     9308.73     9367.24    696.53 o
  11  14   7      926.91     1008.87    357.31 o
 -10  15   7     1334.12     1277.04    253.39 o
  -8  15   7     9557.40     9407.96    394.42 o
  -6  15   7     1823.54     1911.41    218.61 o
  -4  15   7     1258.78     1016.29    186.90 o
  -2  15   7    10235.98     9771.84    384.56 o
   0  15   7     6410.50     6721.88    274.77 o
   2  15   7    10228.81    10134.05    226.70 o
   4  15   7     1253.90     1168.74    179.72 o
   6  15   7     1824.71     1909.76    285.11 o
   8  15   7     9546.09     9258.46    489.56 o
  10  15   7     1301.40     1617.15    499.02 o
  -9  16   7     2018.93     2465.16    249.47 o
  -7  16   7      263.71      222.50    206.86 o
  -5  16   7    16014.00    15862.35    426.02 o
  -3  16   7    15792.89    14627.57    300.60 o
  -1  16   7    16719.64    15649.06    452.10 o
   1  16   7    16715.57    15938.80    281.50 o
   3  16   7    15863.85    15350.94    369.85 o
   5  16   7    15929.82    16419.93    412.04 o
   7  16   7      274.79      584.95    233.78 o
   9  16   7     2024.23     2033.40    459.92 o
  -8  17   7       89.46      202.63    215.54 o
  -6  17   7    11401.29    11361.67    387.25 o
  -4  17   7    39423.25    36442.88    735.16 o
  -2  17   7    24072.15    22526.43    553.96 o
   0  17   7     5455.51     4894.89    293.77 o
   2  17   7    24244.96    23208.43    655.23 o
   4  17   7    39260.16    37380.64    637.96 o
   6  17   7    11453.27    10704.00    394.77 o
   8  17   7       82.45      404.20    398.83 o
  -5  18   7    20592.16    19005.24    540.77 o
  -3  18   7    32415.78    30107.76    901.56 o
  -1  18   7     1407.67     1205.16    221.53 o
   1  18   7     1386.28     1148.69    198.86 o
   3  18   7    32458.36    30697.63    543.93 o
   5  18   7    20673.91    19605.77    499.66 o
   0   0   8  1834143.75  1838852.13  41155.11 o
  -2   2   8    31492.82    32021.89    398.35 o
   0   2   8    51110.20    49999.06    314.88 o
   2   2   8    31643.05    31325.54    386.70 o
  -1   3   8     1122.75     1100.37     70.04 o
   1   3   8     1136.63     1216.98     81.96 o
  -4   4   8    51732.58    51183.89    425.08 o
  -2   4   8     3256.63     3360.19     95.95 o
   0   4   8    71214.38    70880.74    423.75 o
   2   4   8     3217.65     3368.98    112.81 o
   4   4   8    51844.45    51495.99    950.25 o
  -3   5   8    23706.80    22725.81    203.37 o
  -1   5   8    20806.64    19660.45    154.30 o
   1   5   8    20847.23    19765.08    187.43 o
   3   5   8    23736.30    22462.97    298.31 o
  -6   6   8    28577.13    28802.72    482.05 o
  -4   6   8     3930.58     4120.22    142.37 o
  -2   6   8   139611.66   140115.53    858.26 o
   0   6   8    68953.16    69597.91    450.32 o
   2   6   8   139565.00   139735.25   1034.06 o
   4   6   8     3988.17     4508.99    238.08 o
   6   6   8    28599.79    29423.25    862.30 o
  -5   7   8    11481.86    11546.82    277.27 o
  -3   7   8     3660.11     3417.91    150.16 o
  -1   7   8    16202.33    15397.64    191.37 o
   1   7   8    16179.46    15826.03    241.13 o
   3   7   8     3645.32     3595.30    127.76 o
   5   7   8    11516.88    12125.33    389.96 o
  -8   8   8    13261.46    12969.27    388.03 o
  -6   8   8   119090.80   119116.26    980.93 o
  -4   8   8    13151.20    12963.22    249.96 o
  -2   8   8    75697.89    75324.90    538.27 o
   0   8   8    89462.34    90270.02    710.81 o
   2   8   8    75756.94    75742.52    645.83 o
   4   8   8    13104.67    13166.00    219.58 o
   6   8   8   119043.79   118250.38   1498.90 o
   8   8   8    13243.26    11635.10   1160.96 o
  -7   9   8      166.08       46.87    145.71 o
  -5   9   8      303.30      597.72    153.76 o
  -3   9   8    23479.16    22455.28    245.38 o
  -1   9   8    15634.89    14604.66    233.25 o
   1   9   8    15589.15    14587.24    265.64 o
   3   9   8    23450.83    21453.76    406.38 o
   5   9   8      305.86      397.88    162.00 o
   7   9   8      166.55      167.00    205.04 o
 -10  10   8    53293.98    54558.79   1051.15 o
  -8  10   8    62693.66    61324.20    651.48 o
  -6  10   8     1086.92     1106.14    162.92 o
  -4  10   8    15777.76    15029.44    300.09 o
  -2  10   8    43644.37    43140.59    378.21 o
   0  10   8   112964.18   111055.42    798.96 o
   2  10   8    43599.09    43183.37    462.69 o
   4  10   8    15750.71    16381.29    364.16 o
   6  10   8     1106.19     1151.47    123.79 o
   8  10   8    62809.66    61958.58   1117.26 o
  10  10   8    53133.07    54208.00   1590.58 o
  -9  11   8     8631.06     8817.93    321.10 o
  -7  11   8    18952.17    18706.82    333.49 o
  -5  11   8     1823.08     1835.86    191.15 o
  -3  11   8     6211.39     6056.22    140.87 o
  -1  11   8      106.09      227.76     94.16 o
   1  11   8       98.02      318.33     88.32 o
   3  11   8     6165.28     6385.21    269.75 o
   5  11   8     1829.99     1940.91    244.88 o
   7  11   8    18916.18    17819.17    915.99 o
   9  11   8     8631.75     8909.74    784.18 o
 -12  12   8    15382.92    16047.41    616.89 o
 -10  12   8     3329.86     3231.46    259.12 o
  -8  12   8     7415.86     7411.90    286.00 o
  -6  12   8    22164.38    22088.92    392.82 o
  -4  12   8     9802.96     8801.87    231.27 o
  -2  12   8    38673.51    37829.58    363.76 o
   0  12   8     6646.91     6737.56    242.61 o
   2  12   8    38712.17    37985.00    394.16 o
   4  12   8     9777.75     9561.86    325.11 o
   6  12   8    22157.49    21867.23    513.21 o
   8  12   8     7416.97     7071.42    415.45 o
  10  12   8     3359.60     3372.10    511.43 o
  12  12   8    15322.76    17455.70   1251.85 o
 -11  13   8      553.55      467.94    215.35 o
  -9  13   8      919.05      965.45    215.64 o
  -7  13   8     6248.18     6751.71    302.15 o
  -5  13   8     1453.26     1445.61    207.35 o
  -3  13   8      329.94      381.17    109.70 o
  -1  13   8    15302.93    14637.67    221.70 o
   1  13   8    15322.08    14955.54    266.52 o
   3  13   8      310.04      258.25     74.94 o
   5  13   8     1500.83     1790.90    257.01 o
   7  13   8     6292.43     5880.54    287.00 o
   9  13   8      912.87     1129.25    325.87 o
  11  13   8      544.76      577.89    387.34 o
 -10  14   8     1817.40     1905.90    244.10 o
  -8  14   8     2881.25     3326.73    264.08 o
  -6  14   8     1145.21     1248.52    225.49 o
  -4  14   8     4794.75     4813.04    241.77 o
  -2  14   8    14440.54    13548.47    223.25 o
   0  14   8    20502.55    20474.38    292.32 o
   2  14   8    14367.09    13808.53    233.43 o
   4  14   8     4771.67     4236.09    238.47 o
   6  14   8     1141.03     1422.79    266.77 o
   8  14   8     2929.37     3651.67    387.20 o
  10  14   8     1807.62     2174.78    432.42 o
  -9  15   8      237.73      329.22    204.78 o
  -7  15   8    25691.48    25353.60    475.16 o
  -5  15   8    13979.54    13869.46    431.40 o
  -3  15   8     5951.54     5752.28    282.64 o
  -1  15   8    18304.27    18184.69    480.59 o
   1  15   8    18289.47    18163.70    273.77 o
   3  15   8     5929.99     6063.01    279.72 o
   5  15   8    13971.95    14343.10    569.70 o
   7  15   8    25699.57    26029.85    762.39 o
   9  15   8      235.34       47.15    357.58 o
  -8  16   8    25714.04    25590.61    498.81 o
  -6  16   8    52229.60    49105.88    726.21 o
  -4  16   8      423.99      523.37    222.84 o
  -2  16   8      825.75      772.87    206.06 o
   0  16   8    19885.72    19173.71    361.25 o
   2  16   8      822.55      591.75    145.46 o
   4  16   8      409.84      582.69    190.01 o
   6  16   8    52301.19    51536.36    895.77 o
   8  16   8    25711.47    24239.44   1222.18 o
  -5  17   8     7728.78     8106.08    386.42 o
  -3  17   8     1185.22     1565.61    290.06 o
  -1  17   8     2770.36     3015.09    276.56 o
   1  17   8     2777.50     2845.16    213.27 o
   3  17   8     1205.22     1643.69    261.32 o
   5  17   8     7728.49     8072.57    347.61 o
  -2  18   8     5129.58     4655.79    356.82 o
   0  18   8      549.36      897.49    331.95 o
   2  18   8     5148.59     5645.97    323.20 o
   0   1   9     1615.35     1576.87     86.57 o
  -1   2   9     1098.25     1058.59     70.23 o
   1   2   9     1065.25     1257.07     75.07 o
  -2   3   9    29805.82    29548.01    256.47 o
   0   3   9    12987.53    12775.14    156.89 o
   2   3   9    29771.26    30752.78    299.86 o
  -3   4   9     7417.86     7277.95    153.84 o
  -1   4   9    53157.40    53409.97    352.63 o
   1   4   9    53212.53    53805.07    445.74 o
   3   4   9     7337.17     7137.56    215.43 o
  -4   5   9    43874.25    44498.46    287.21 o
  -2   5   9    13749.57    13696.39    179.07 o
   0   5   9      800.81      794.81     79.25 o
   2   5   9    13606.67    13495.32    187.37 o
   4   5   9    44048.66    44899.91    641.34 o
  -5   6   9     3123.73     2923.51    200.18 o
  -3   6   9    11480.47    11458.13    128.21 o
  -1   6   9      194.64      150.27     52.54 o
   1   6   9      180.82      160.13     70.35 o
   3   6   9    11544.11    11421.72    178.23 o
   5   6   9     3143.81     3353.91    276.70 o
  -6   7   9     7114.69     7397.44    272.72 o
  -4   7   9    27235.19    26642.15    284.25 o
  -2   7   9      127.07      223.16     76.09 o
   0   7   9      265.92      337.23     68.97 o
   2   7   9      136.88      106.74     75.54 o
   4   7   9    27267.78    26760.26    478.13 o
   6   7   9     7067.31     7053.47    349.14 o
  -7   8   9      947.05      723.23    156.21 o
  -5   8   9    21581.33    21593.74    378.39 o
  -3   8   9    11308.06    11080.36    194.39 o
  -1   8   9     6393.21     6426.51    146.44 o
   1   8   9     6353.56     6470.92    160.98 o
   3   8   9    11421.89    11429.82    229.62 o
   5   8   9    21469.99    21723.09    547.69 o
   7   8   9      967.16      681.60    255.59 o
  -8   9   9     1491.23     1593.48    194.61 o
  -6   9   9     5981.92     5779.48    259.35 o
  -4   9   9     5287.13     5918.19    202.05 o
  -2   9   9    23006.55    23412.24    251.94 o
   0   9   9     1717.63     1650.74     74.66 o
   2   9   9    22895.87    22941.74    286.99 o
   4   9   9     5353.36     5496.51    149.37 o
   6   9   9     5927.73     5601.96    592.64 o
   8   9   9     1509.27     1261.89    282.43 o
  -9  10   9    15435.34    15508.79    391.29 o
  -7  10   9     4470.19     4898.38    244.60 o
  -5  10   9     5468.23     5610.20    222.68 o
  -3  10   9    44691.12    43806.21    361.49 o
  -1  10   9    14500.53    13919.33    242.10 o
   1  10   9    14596.16    14155.09    238.25 o
   3  10   9    44644.13    44210.97    498.62 o
   5  10   9     5539.81     5472.99    260.07 o
   7  10   9     4446.82     4580.29    368.87 o
   9  10   9    15434.93    16031.65    568.12 o
 -10  11   9    17559.50    18475.01    440.58 o
  -8  11   9     4012.80     4726.78    244.51 o
  -6  11   9    14126.99    14447.90    318.78 o
  -4  11   9    61826.29    60965.60    635.63 o
  -2  11   9    26830.96    26441.35    282.15 o
   0  11   9    26254.36    24997.86    356.27 o
   2  11   9    27034.69    26903.60    317.78 o
   4  11   9    61711.57    62226.42    669.78 o
   6  11   9    14198.06    14422.00    487.15 o
   8  11   9     3997.83     4871.65    439.93 o
  10  11   9    17472.13    17085.24    639.06 o
 -11  12   9    20608.44    19176.85    465.64 o
  -9  12   9     3001.97     3250.34    261.20 o
  -7  12   9     6330.55     6501.20    324.05 o
  -5  12   9    36075.47    36002.09    508.97 o
  -3  12   9     9540.31     9056.10    323.50 o
  -1  12   9     7570.30     7473.11    212.65 o
   1  12   9     7575.42     7428.85    186.31 o
   3  12   9     9585.61    10005.85    331.92 o
   5  12   9    36007.76    36243.05    653.96 o
   7  12   9     6268.92     6065.64    527.92 o
   9  12   9     2978.42     3239.71    376.54 o
  11  12   9    20664.29    20619.21    768.61 o
 -10  13   9     9377.63     9876.08    570.00 o
  -8  13   9     3223.28     3043.81    228.70 o
  -6  13   9      944.65      997.00    188.64 o
  -4  13   9      254.71      423.05    176.11 o
  -2  13   9     1495.77     1463.96    107.78 o
   0  13   9      630.89      577.90     96.22 o
   2  13   9     1476.77     1369.05    115.86 o
   4  13   9      254.01       87.93    192.44 o
   6  13   9      942.48      967.83    300.33 o
   8  13   9     3207.75     3215.60    365.38 o
  10  13   9     9428.28    10901.92    684.41 o
  -9  14   9     6715.65     6841.88    318.37 o
  -7  14   9      898.01      890.39    219.28 o
  -5  14   9     1710.95     1756.46    216.24 o
  -3  14   9       44.66      249.27    160.54 o
  -1  14   9        1.54      -21.91    106.33 o
   1  14   9        1.59       30.57     96.70 o
   3  14   9       43.07       79.50    156.71 o
   5  14   9     1697.01     1750.91    276.86 o
   7  14   9      897.90      950.58    307.18 o
   9  14   9     6769.66     6659.75    510.04 o
  -8  15   9     1483.03     1677.40    242.21 o
  -6  15   9     5692.65     5413.88    323.49 o
  -4  15   9      317.86      326.95    184.17 o
  -2  15   9     3497.76     3786.66    241.42 o
   0  15   9      423.17      394.81    130.06 o
   2  15   9     3490.47     3495.83    226.58 o
   4  15   9      326.29      128.70    166.89 o
   6  15   9     5693.79     5869.15    364.74 o
   8  15   9     1467.55     1541.01    400.97 o
  -7  16   9     5588.93     6106.91    316.48 o
  -5  16   9    21112.86    19922.89    456.21 o
  -3  16   9     3921.97     3271.53    260.00 o
  -1  16   9     2827.52     2711.91    252.57 o
   1  16   9     2834.01     2790.27    202.56 o
   3  16   9     3906.05     4157.62    373.43 o
   5  16   9    21142.11    21454.00    451.73 o
   7  16   9     5580.19     6468.45    641.06 o
  -4  17   9    33516.61    30544.24    753.26 o
  -2  17   9     9450.73     8899.91    323.08 o
   0  17   9     1652.89     1385.55    304.92 o
   2  17   9     9380.85     9089.45    488.72 o
   4  17   9    33681.59    33307.79    736.91 o
  -1   1  10    45463.48    47365.75    581.91 o
   1   1  10    45058.53    44900.40    496.20 o
   0   2  10    12076.18    12020.00    171.69 o
  -3   3  10    48942.59    48549.26    498.30 o
  -1   3  10    19107.58    18152.90    198.53 o
   1   3  10    19225.18    18632.29    194.93 o
   3   3  10    49129.95    49059.85    656.64 o
  -2   4  10     1853.30     2329.26    100.18 o
   0   4  10    18785.41    19024.93    197.54 o
   2   4  10     1897.53     2350.48    134.09 o
  -5   5  10    73786.04    72414.08    634.68 o
  -3   5  10     6436.50     6659.49    119.83 o
  -1   5  10     7526.02     7675.94    114.00 o
   1   5  10     7492.70     7519.54    130.12 o
   3   5  10     6451.71     6746.86    213.61 o
   5   5  10    74027.62    74603.63   1384.01 o
  -4   6  10     4463.99     4559.74    101.26 o
  -2   6  10     2862.66     3361.80    124.90 o
   0   6  10    20948.23    21200.54    193.02 o
   2   6  10     2926.16     2818.96    120.54 o
   4   6  10     4397.30     4863.03    261.74 o
  -7   7  10    25945.71    24905.41    759.73 o
  -5   7  10    33895.90    33894.74    465.68 o
  -3   7  10     9458.22     9489.61    137.49 o
  -1   7  10   159255.11   158686.30   1053.03 o
   1   7  10   159307.50   159859.31   1038.89 o
   3   7  10     9405.74     8989.68    241.95 o
   5   7  10    33692.31    33157.87    624.10 o
   7   7  10    25711.89    24074.31    763.85 o
  -6   8  10     9358.01     9940.93    292.37 o
  -4   8  10     4405.69     4794.34    231.82 o
  -2   8  10    12664.76    12431.36    251.20 o
   0   8  10    45420.10    44867.49    342.91 o
   2   8  10    12633.20    12429.17    221.89 o
   4   8  10     4446.40     4681.35    268.12 o
   6   8  10     9390.33     9727.98    399.43 o
  -9   9  10    29719.94    28940.37    700.33 o
  -7   9  10    38593.90    38393.55    572.42 o
  -5   9  10    46670.78    47349.38    632.90 o
  -3   9  10      296.07      413.79     82.70 o
  -1   9  10      759.15      715.92     99.80 o
   1   9  10      772.78      690.15     75.26 o
   3   9  10      309.33      619.79    145.75 o
   5   9  10    46982.23    47542.74    765.61 o
   7   9  10    38352.62    37123.64    756.86 o
   9   9  10    29948.28    28709.45   1146.50 o
  -8  10  10    11080.17    11916.90    360.90 o
  -6  10  10       89.90      111.81    145.18 o
  -4  10  10    16612.23    16919.45    373.33 o
  -2  10  10     5795.44     5575.69    130.48 o
   0  10  10     8682.91     9033.26    191.27 o
   2  10  10     5727.82     5560.03    189.44 o
   4  10  10    16566.76    16740.85    429.22 o
   6  10  10       88.97       21.81    216.69 o
   8  10  10    11084.85    12095.85    544.47 o
 -11  11  10    25547.06    24366.97    822.90 o
  -9  11  10     1320.05     1358.30    235.29 o
  -7  11  10     3999.14     4207.68    241.14 o
  -5  11  10     1586.82     1992.16    189.42 o
  -3  11  10    14454.52    14235.02    228.28 o
  -1  11  10     2449.07     2575.11    146.17 o
   1  11  10     2488.50     2572.64    117.05 o
   3  11  10    14489.48    14196.48    273.64 o
   5  11  10     1603.66     1519.83    247.49 o
   7  11  10     3982.66     3296.32    368.50 o
   9  11  10     1347.72     1249.89    324.77 o
  11  11  10    25565.29    26156.65   1030.02 o
 -10  12  10     6733.66     6600.80    331.47 o
  -8  12  10     9283.91     8981.07    368.94 o
  -6  12  10      680.30      634.88    209.52 o
  -4  12  10     1466.30     1676.80    186.46 o
  -2  12  10     4486.39     4638.45    157.48 o
   0  12  10      158.89      105.70    117.70 o
   2  12  10     4483.08     4769.41    169.08 o
   4  12  10     1465.46     1448.71    243.21 o
   6  12  10      651.67      905.07    523.97 o
   8  12  10     9232.70     9531.42    677.44 o
  10  12  10     6685.30     6345.61    523.41 o
  -9  13  10     9008.92     8421.95    449.15 o
  -7  13  10    38109.86    36629.50    595.73 o
  -5  13  10        2.84     -186.27    186.27 o
  -3  13  10    11379.13    10792.04    299.29 o
  -1  13  10    34795.48    34555.82    397.87 o
   1  13  10    34564.16    34440.90    432.51 o
   3  13  10    11486.85    11697.55    363.77 o
   5  13  10        2.78      -53.08    219.83 o
   7  13  10    38060.96    39033.41    963.91 o
   9  13  10     9018.36     9559.42    630.33 o
  -8  14  10    14551.21    15832.55    430.68 o
  -6  14  10    12258.52    12306.62    351.50 o
  -4  14  10     1384.52     1339.33    198.53 o
  -2  14  10     2334.38     2623.93    211.94 o
   0  14  10      489.75      524.78    151.21 o
   2  14  10     2323.05     2452.99    199.83 o
   4  14  10     1368.87     1461.30    270.90 o
   6  14  10    12413.17    11678.35    749.49 o
   8  14  10    14676.54    15966.64    597.45 o
  -7  15  10    42282.16    40704.43    633.60 o
  -5  15  10     8406.09     8060.52    316.83 o
  -3  15  10    12628.13    12249.29    354.93 o
  -1  15  10    32874.16    31276.06    557.64 o
   1  15  10    32987.46    32305.31    753.49 o
   3  15  10    12576.44    12509.70    393.54 o
   5  15  10     8384.01     8066.91    379.62 o
   7  15  10    42331.84    42926.47    992.42 o
  -4  16  10     3247.56     2962.40    236.90 o
  -2  16  10     2535.01     2347.45    265.47 o
   0  16  10      159.70       76.51    303.92 o
   2  16  10     2518.02     2385.47    323.59 o
   4  16  10     3222.34     2641.67    340.61 o
   0   1  11     1845.25     2080.57    130.45 o
  -1   2  11     2248.69     2540.73    116.44 o
   1   2  11     2283.22     2316.51    125.84 o
  -2   3  11    26969.69    27914.75    284.90 o
   0   3  11    15304.38    15241.24    188.78 o
   2   3  11    27173.18    29174.75    315.24 o
  -3   4  11   147095.50   148327.42    978.15 o
  -1   4  11     5591.52     5938.45    142.26 o
   1   4  11     5602.43     5681.06    137.08 o
   3   4  11   146727.84   146096.50   1282.49 o
  -4   5  11    10450.14    10568.86    141.20 o
  -2   5  11    73712.08    73500.71    529.58 o
   0   5  11     4860.86     5137.21    130.66 o
   2   5  11    73446.58    72805.95    560.86 o
   4   5  11    10560.36    10860.75    252.68 o
  -5   6  11    24433.37    23599.78    425.90 o
  -3   6  11    30528.91    30707.31    266.14 o
  -1   6  11    12886.86    12939.26    183.05 o
   1   6  11    12850.12    12799.34    180.85 o
   3   6  11    30677.11    30880.90    402.74 o
   5   6  11    24344.93    23879.92    365.91 o
  -6   7  11     3225.49     3722.26    261.25 o
  -4   7  11    40829.13    38873.21    467.62 o
  -2   7  11     5124.05     5046.10    127.61 o
   0   7  11      522.28      387.95     59.23 o
   2   7  11     5189.49     5321.14    211.24 o
   4   7  11    40851.93    39938.94    523.85 o
   6   7  11     3226.26     3042.60    288.17 o
  -7   8  11     3249.06     3185.24    687.31 o
  -5   8  11    15625.67    15916.15    358.19 o
  -3   8  11    15400.72    15124.46    200.07 o
  -1   8  11     1850.95     1750.88    118.16 o
   1   8  11     1823.16     1792.93     89.92 o
   3   8  11    15385.33    15495.56    269.84 o
   5   8  11    15682.53    15956.22    514.80 o
   7   8  11     3254.89     3784.55    309.62 o
  -8   9  11     2043.39     2284.27    303.50 o
  -6   9  11     4100.71     3717.77    344.13 o
  -4   9  11     9071.00     9242.40    271.52 o
  -2   9  11    12045.18    12113.07    203.91 o
   0   9  11      888.78     1071.29    104.19 o
   2   9  11    11993.32    12027.93    381.89 o
   4   9  11     9182.81     8866.28    400.35 o
   6   9  11     4131.24     4733.13    494.36 o
   8   9  11     2027.06     2013.77    343.92 o
  -9  10  11    11522.86    10948.46    367.58 o
  -7  10  11     1137.69     1101.67    237.19 o
  -5  10  11    11238.45    11138.31    352.50 o
  -3  10  11    13394.90    13105.89    200.79 o
  -1  10  11     6528.15     7066.41    156.01 o
   1  10  11     6559.85     6465.81    130.72 o
   3  10  11    13301.03    12857.13    276.69 o
   5  10  11    11254.65    11667.13    453.38 o
   7  10  11     1149.98     1175.19    305.81 o
   9  10  11    11586.78    11722.70    493.80 o
 -10  11  11    16221.84    17036.41    466.25 o
  -8  11  11     9415.66     8945.51    374.41 o
  -6  11  11     7734.58     7701.29    302.97 o
  -4  11  11    14025.50    14084.35    359.20 o
  -2  11  11    17207.69    17007.57    250.90 o
   0  11  11      811.27      898.12    126.95 o
   2  11  11    17176.69    17224.43    283.77 o
   4  11  11    13958.45    13344.87    372.94 o
   6  11  11     7777.02     7032.22    396.21 o
   8  11  11     9475.89     9524.93    557.89 o
  10  11  11    16216.00    15834.21    868.26 o
  -9  12  11    18734.41    18629.18    497.87 o
  -7  12  11    11115.94    10849.20    396.02 o
  -5  12  11    15832.98    16277.66    531.35 o
  -3  12  11    28271.90    27968.54    459.51 o
  -1  12  11     5769.63     6294.94    248.22 o
   1  12  11     5781.93     6359.39    221.87 o
   3  12  11    28390.23    27350.88    431.82 o
   5  12  11    15751.82    16125.33    498.05 o
   7  12  11    11107.11    10850.56    646.23 o
   9  12  11    18688.27    19483.23    634.35 o
  -8  13  11     5141.62     5190.43    338.04 o
  -6  13  11    10835.82    11527.01    549.77 o
  -4  13  11    30031.02    29543.37    510.06 o
  -2  13  11     3061.01     3455.07    238.51 o
   0  13  11      463.81      387.86    148.44 o
   2  13  11     3045.09     3302.33    224.72 o
   4  13  11    30128.39    30303.92    565.71 o
   6  13  11    10747.31    10959.94    559.41 o
   8  13  11     5078.19     4906.30    435.35 o
  -7  14  11     2167.39     2269.93    252.62 o
  -5  14  11      406.93      313.15    188.84 o
  -3  14  11     5676.92     5691.89    269.12 o
  -1  14  11     5249.04     5584.36    250.81 o
   1  14  11     5276.99     5355.20    278.09 o
   3  14  11     5620.46     5392.34    303.58 o
   5  14  11      418.19      343.86    230.04 o
   7  14  11     2155.12     2148.97    386.04 o
  -4  15  11     1722.87     1423.24    231.52 o
  -2  15  11      529.30      638.54    211.24 o
   0  15  11     1934.56     1778.32    309.01 o
   2  15  11      522.54      424.18    355.61 o
   4  15  11     1722.80     1401.60    359.37 o
   0   0  12     1444.21     1685.29    227.16 o
  -2   2  12    40044.79    39975.18    559.14 o
   0   2  12    22843.52    22895.43    267.16 o
   2   2  12    40093.38    40145.69    561.22 o
  -1   3  12     2653.17     3112.59    114.93 o
   1   3  12     2653.41     3080.07    137.53 o
  -4   4  12    12202.82    12471.56    244.30 o
  -2   4  12    15098.47    15836.46    193.38 o
   0   4  12     2487.69     2665.98    110.40 o
   2   4  12    15049.97    15466.03    246.83 o
   4   4  12    12160.32    12867.22    376.88 o
  -3   5  12      322.95      378.14     90.22 o
  -1   5  12     2245.90     2425.38    121.54 o
   1   5  12     2251.70     2489.99    124.01 o
   3   5  12      330.36      291.77    125.07 o
  -6   6  12    11850.90    11478.18    938.56 o
  -4   6  12     4324.19     4140.60    163.18 o
  -2   6  12    34798.42    34733.44    309.61 o
   0   6  12     9628.67     9806.95    227.68 o
   2   6  12    34844.59    34235.94    359.44 o
   4   6  12     4379.00     4307.19    193.42 o
   6   6  12    11763.55    11399.93    459.90 o
  -5   7  12     3306.04     2959.33    469.80 o
  -3   7  12    19304.71    19828.77    342.52 o
  -1   7  12    20724.07    20959.23    249.59 o
   1   7  12    20712.21    20751.52    278.66 o
   3   7  12    19327.21    20144.01    309.56 o
   5   7  12     3318.05     3460.83    222.57 o
  -8   8  12    57853.59    56133.49   1258.60 o
  -6   8  12     4859.59     5658.00    301.12 o
  -4   8  12    31475.64    30725.77    465.50 o
  -2   8  12    33201.20    32967.43    302.44 o
   0   8  12     3160.70     3205.28    145.86 o
   2   8  12    33166.82    32590.57    311.24 o
   4   8  12    31411.89    31238.45    741.84 o
   6   8  12     4874.49     5434.14    333.07 o
   8   8  12    57936.15    59184.09   1562.13 o
  -7   9  12     2408.81     1848.54    404.95 o
  -5   9  12      230.82      190.95    165.21 o
  -3   9  12     1456.72     1281.34    193.08 o
  -1   9  12      535.73      553.70    103.37 o
   1   9  12      499.07      692.99    124.17 o
   3   9  12     1419.95     1219.29    108.52 o
   5   9  12      222.34       81.29    158.42 o
   7   9  12     2394.47     2837.28    477.07 o
 -10  10  12     4805.91     5450.67    507.03 o
  -8  10  12     3231.96     2785.69    354.26 o
  -6  10  12     9428.92     9223.98    319.55 o
  -4  10  12     8210.29     8610.01    290.52 o
  -2  10  12     2502.77     2494.35    192.77 o
   0  10  12    46749.86    47833.30    423.87 o
   2  10  12     2500.67     2346.53    179.60 o
   4  10  12     8228.52     8342.01    320.26 o
   6  10  12     9445.42     9385.76    419.22 o
   8  10  12     3253.96     3359.22    389.12 o
  10  10  12     4748.32     5081.68    830.44 o
  -9  11  12     2839.36     2568.77    360.64 o
  -7  11  12      315.23      437.55    238.10 o
  -5  11  12     1241.71     1123.42    211.11 o
  -3  11  12     2315.94     2131.78    220.47 o
  -1  11  12     5166.94     5170.18    241.86 o
   1  11  12     5178.32     5005.05    215.61 o
   3  11  12     2334.67     1765.90    228.77 o
   5  11  12     1264.30     1685.81    277.64 o
   7  11  12      317.90      266.39    306.77 o
   9  11  12     2832.09     3433.98    425.78 o
  -8  12  12    25328.30    26245.94    535.80 o
  -6  12  12    16562.31    16592.83    408.44 o
  -4  12  12     1281.13     1060.56    207.82 o
  -2  12  12    12813.23    12582.93    345.43 o
   0  12  12     7040.92     7184.71    266.51 o
   2  12  12    12820.60    12706.42    427.67 o
   4  12  12     1266.96     1130.28    266.64 o
   6  12  12    16569.14    17318.09    670.10 o
   8  12  12    25277.80    26422.71   1342.94 o
  -7  13  12     1162.74      670.80    266.87 o
  -5  13  12    11180.62    11562.39    389.24 o
  -3  13  12      292.91      180.45    218.23 o
  -1  13  12     2477.16     2952.79    306.99 o
   1  13  12     2465.00     2428.74    280.30 o
   3  13  12      300.77      247.17    224.04 o
   5  13  12    11161.41    11919.74    503.22 o
   7  13  12     1190.88     1205.98    320.89 o
  -4  14  12     6410.96     6740.23    321.20 o
  -2  14  12    33719.56    32259.48    693.91 o
   0  14  12   136595.97   132002.13   1753.63 o
   2  14  12    33655.73    32688.80    732.29 o
   4  14  12     6425.13     6489.88    377.20 o
   0   1  13     2559.53     2799.93    142.12 o
  -1   2  13    15412.92    15249.82    228.21 o
   1   2  13    15421.96    16077.43    235.07 o
  -2   3  13    32473.20    33567.86    398.42 o
   0   3  13     3839.89     4303.64    176.46 o
   2   3  13    32320.13    32294.82    404.14 o
  -3   4  13    72529.65    71898.38    520.37 o
  -1   4  13      628.95      712.60    128.79 o
   1   4  13      644.45      686.56    116.32 o
   3   4  13    72709.27    72586.59    684.81 o
  -4   5  13    14261.42    14568.21    172.05 o
  -2   5  13     7352.34     7454.70    152.20 o
   0   5  13      575.41      561.54     91.98 o
   2   5  13     7405.66     7649.16    193.28 o
   4   5  13    14162.04    13900.47    326.17 o
  -5   6  13    26748.75    26054.01    507.58 o
  -3   6  13     7639.25     7911.01    170.68 o
  -1   6  13      769.20      744.08    131.23 o
   1   6  13      778.77      826.53    105.30 o
   3   6  13     7556.08     7657.74    272.88 o
   5   6  13    26879.56    27085.64    402.71 o
  -6   7  13     6629.54     6886.27    345.49 o
  -4   7  13    13221.93    12785.58    346.54 o
  -2   7  13     1582.14     1409.54    121.24 o
   0   7  13      859.31     1117.10    117.12 o
   2   7  13     1591.14     1773.67    137.19 o
   4   7  13    13223.41    13156.78    277.49 o
   6   7  13     6597.36     6463.36    327.65 o
  -7   8  13     2510.65     3061.30    692.81 o
  -5   8  13       78.74       67.45    183.88 o
  -3   8  13     4058.05     4536.41    253.95 o
  -1   8  13      134.27      176.63     89.02 o
   1   8  13      128.80      244.00    111.80 o
   3   8  13     4059.50     4254.45    219.79 o
   5   8  13       86.26      167.11    146.82 o
   7   8  13     2520.64     2420.32    307.00 o
  -8   9  13     7630.43     8480.83    445.91 o
  -6   9  13     3080.05     2960.95    340.07 o
  -4   9  13    18098.89    18092.85    389.48 o
  -2   9  13      898.84      852.87    172.15 o
   0   9  13     1412.50     1382.29    127.82 o
   2   9  13      916.65      836.64    151.49 o
   4   9  13    18030.42    17799.28    347.12 o
   6   9  13     3097.88     3243.01    297.93 o
   8   9  13     7654.45     7319.14    443.14 o
  -9  10  13     9399.50     9555.58    478.17 o
  -7  10  13     2260.89     1929.68    280.24 o
  -5  10  13    20481.16    20520.94    440.46 o
  -3  10  13    14668.18    14188.76    347.52 o
  -1  10  13      938.89     1014.96    158.91 o
   1  10  13      946.55      880.86    136.56 o
   3  10  13    14728.40    14678.07    397.99 o
   5  10  13    20409.01    20863.38    548.57 o
   7  10  13     2221.07     1969.69    392.50 o
   9  10  13     9378.80    10126.74    572.38 o
  -6  11  13     3378.28     3036.75    363.12 o
  -4  11  13     9549.29    10262.48    356.58 o
  -2  11  13    18841.82    19110.39    386.92 o
   0  11  13      631.43      686.03    219.05 o
   2  11  13    18818.10    18770.03    447.61 o
   4  11  13     9597.45     9545.82    501.77 o
   6  11  13     3392.39     3559.78    469.91 o
  -5  12  13     1121.15     1428.29    239.40 o
  -3  12  13    32171.34    31987.74    522.05 o
  -1  12  13     5129.76     4926.42    434.51 o
   1  12  13     5155.43     5077.97    421.84 o
   3  12  13    32162.69    31998.43    543.42 o
   5  12  13     1126.26      862.30    375.44 o
  -2  13  13     6555.67     7027.14    376.83 o
   0  13  13     1535.46     1319.81    364.27 o
   2  13  13     6610.87     6760.13    479.13 o
  -1   1  14    87021.45    87611.17   1187.70 o
   1   1  14    87485.48    87073.41   1136.97 o
   0   2  14     3254.87     3709.31    155.89 o
  -3   3  14      787.11      742.24    184.18 o
  -1   3  14     4979.71     5234.17    258.04 o
   1   3  14     5003.46     5181.46    173.84 o
   3   3  14      802.01     1126.42    265.08 o
  -2   4  14       64.43        9.10    105.59 o
   0   4  14     7017.87     7580.81    197.66 o
   2   4  14       66.08      383.07    118.56 o
  -5   5  14    28372.41    27593.15    698.53 o
  -3   5  14     1044.19      886.77    108.11 o
  -1   5  14     6053.98     6458.67    250.58 o
   1   5  14     6094.44     6246.15    215.43 o
   3   5  14     1047.65      917.00    162.55 o
   5   5  14    28238.99    28922.13    551.06 o
  -4   6  14     5139.08     5268.84    275.16 o
  -2   6  14      228.63      297.98     95.29 o
   0   6  14     7643.26     7564.92    203.12 o
   2   6  14      214.70      289.71    135.90 o
   4   6  14     5178.63     5880.56    254.04 o
  -7   7  14    32094.91    32035.86   1191.95 o
  -5   7  14    12004.48    11826.62    369.45 o
  -3   7  14    59749.99    58052.07    656.91 o
  -1   7  14    34586.32    33779.40    355.88 o
   1   7  14    34589.77    33714.16    458.29 o
   3   7  14    59856.46    59708.30    775.59 o
   5   7  14    12049.25    12264.52    327.19 o
   7   7  14    31978.54    32080.41    812.56 o
  -6   8  14     1182.40     1223.17    242.50 o
  -4   8  14     3940.19     4456.12    448.52 o
  -2   8  14     4570.17     4580.81    588.95 o
   0   8  14    22078.67    21393.82    314.98 o
   2   8  14     4538.52     4547.29    241.40 o
   4   8  14     3929.63     3593.53    319.26 o
   6   8  14     1183.74      873.43    230.12 o
  -7   9  14    12145.54    11923.55    390.33 o
  -5   9  14    22909.25    22942.41    460.94 o
  -3   9  14      442.80      596.61    185.50 o
  -1   9  14    10867.42    10587.08    363.73 o
   1   9  14    10849.83    10229.56    290.75 o
   3   9  14      446.57      696.43    213.48 o
   5   9  14    22763.73    22408.65    497.00 o
   7   9  14    12236.42    12193.10    501.15 o
  -6  10  14      149.04      201.06    222.00 o
  -4  10  14      693.57      835.33    205.47 o
  -2  10  14     1594.26     1474.18    239.72 o
   0  10  14     2689.36     2113.67    346.52 o
   2  10  14     1565.97     1532.98    188.64 o
   4  10  14      704.51      767.24    221.56 o
   6  10  14      152.20      109.46    260.54 o
  -3  11  14     1671.32     1576.83    263.32 o
  -1  11  14     7545.01     7791.43    663.46 o
   1  11  14     7593.08     8173.87    578.96 o
   3  11  14     1669.10     1409.91    223.30 o
   0  12  14       47.81     -134.01    343.52 o
   0   1  15      888.04      951.35    124.84 o
  -1   2  15     4644.67     4715.42    191.41 o
   1   2  15     4672.62     4727.82    204.93 o
  -2   3  15     6918.96     7401.09    205.75 o
   0   3  15     6346.77     6830.92    186.61 o
   2   3  15     6890.82     7156.59    277.77 o
  -3   4  15      203.64      314.00    106.07 o
  -1   4  15     5328.62     5672.83    278.82 o
   1   4  15     5307.86     5688.65    247.28 o
   3   4  15      202.94      338.69    139.87 o
  -4   5  15    17773.51    17624.70    442.86 o
  -2   5  15      901.59      673.56    122.57 o
   0   5  15      509.45      488.14    190.22 o
   2   5  15      915.18      979.93    238.21 o
   4   5  15    17731.51    17507.13    366.48 o
  -5   6  15      572.68      370.99    187.88 o
  -3   6  15      517.80      354.30    206.28 o
  -1   6  15      196.56      143.94    101.19 o
   1   6  15      199.07      163.83    187.13 o
   3   6  15      537.90      594.40    222.84 o
   5   6  15      565.24      570.35    203.46 o
  -6   7  15     3414.92     2954.16    367.22 o
  -4   7  15    13378.17    13864.75    390.59 o
  -2   7  15     1092.12     1024.22    257.65 o
   0   7  15        6.22      113.62    136.86 o
   2   7  15     1110.17     1146.71    210.83 o
   4   7  15    13383.37    13893.10    425.45 o
   6   7  15     3397.41     3365.86    292.16 o
  -5   8  15    15629.28    16464.70    710.96 o
  -3   8  15     4258.61     4270.19    494.30 o
  -1   8  15      890.55      674.42    289.93 o
   1   8  15      881.62      749.51    187.97 o
   3   8  15     4234.80     4340.53    285.90 o
   5   8  15    15677.32    16061.64    508.11 o
  -4   9  15     6586.17     6829.17    409.18 o
  -2   9  15     5312.71     5304.74    347.51 o
   0   9  15     1102.46      991.74    381.00 o
   2   9  15     5318.80     5674.50    311.26 o
   4   9  15     6540.55     6727.46    337.71 o
  -1  10  15     2398.52     2516.09    374.16 o
   1  10  15     2365.19     2903.59    421.25 o
   0   0  16   268525.50   266832.94   4959.05 o
  -2   2  16     3815.59     2905.40    455.39 o
   0   2  16    28324.19    28506.50    548.74 o
   2   2  16     3798.51     3520.91    283.86 o
  -1   3  16       68.48      129.50    123.26 o
   1   3  16       69.97      -14.41    178.32 o
  -4   4  16     2653.44     1524.97    583.81 o
  -2   4  16     1229.02     1356.85    262.94 o
   0   4  16    33492.70    34966.88    492.00 o
   2   4  16     1209.99     1278.81    219.95 o
   4   4  16     2672.98     2711.04    301.15 o
  -3   5  16     2630.78     2036.51    353.22 o
  -1   5  16     1941.04     1818.71    329.82 o
   1   5  16     1944.86     1948.66    199.44 o
   3   5  16     2629.37     2774.05    260.56 o
  -4   6  16     2418.25     1550.07    397.75 o
  -2   6  16    31304.42    30709.09    558.34 o
   0   6  16    35054.88    34127.99    607.31 o
   2   6  16    31260.02    31316.16    539.74 o
   4   6  16     2416.87     2503.70    268.46 o
  -1   7  16     2566.61     2610.32    575.60 o
   1   7  16     2569.13     2578.78    256.95 o
   0   1  17      849.25     1058.60    352.93 o
  -1   2  17      135.46       87.36    133.10 o
   1   2  17      132.58      522.18    156.41 o
   0   3  17     3300.72     3523.65    467.16 o
 
